# Supplementary material for: Water deprivation-induced hypoxia and oxidative stress physiology responses in respiratory organs of the Indian stinging fish in near coastal zones
Source: PeerJ. 2024 Jan 25;12:e16793. doi: 10.7717/peerj.16793 (PMC10822137; doi:10.7717/peerj.16793)
Supplement: Supplemental Information 1 [file peerj-12-16793-s001.zip]

Archive with 7 entries (7 files):
- Complex Enz.xls
- Pr, SOD, H2O2.xls
- CAT Final.xls
- PC Final.xls
- GR OK.xls
- LPx Final.xls
- GSH Final.xls
