# Supplementary material for: Water deprivation-induced hypoxia and oxidative stress physiology responses in respiratory organs of the Indian stinging fish in near coastal zones
Source: PeerJ. 2024 Jan 25;12:e16793. doi: 10.7717/peerj.16793 (PMC10822137; doi:10.7717/peerj.16793)
Supplement: Supplemental Information 1 [file peerj-12-16793-s001.zip › Complex Enz.xls]

## Sheet: Compl I
																												Gills	ARO
																										0.1		3.29	2.4
																										0.2		3.07668	2.18668
																										0.3		3.29	2.4
	Protein .075 mg in each, A 340 nm				C-I (Unit/mg/pr)																					0.4		3.4987	2.6087
	Blk=0.12	Muscle C-I			Gills				ARO																	0.5		3.66751	2.77751
				SA	A2	A4	(A4-A2)/2	SA	A2	A4	(A4-A2)/2	SA														0.6		3.2	2.31
0.1				2.17	0.306957	0.266029	0.0204638	3.29	0.22392	0.194064	0.014928	2.4														0.7		3.33793	2.44793
0.2				1.95668	0.287054	0.24878	0.0191369	3.07668	0.204017	0.176815	0.0136011	2.18668														0.8		2.97218	2.08218
0.3				2.17	0.306957	0.266029	0.0204638	3.29	0.22392	0.194064	0.014928	2.4														0.9		3.47056	2.58056
0.4				2.3787	0.326429	0.282905	0.0217619	3.4987	0.243392	0.210939	0.0162261	2.6087														1		3.31151	2.42151
0.5				2.54751	0.342178	0.296555	0.0228119	3.66751	0.259141	0.224589	0.0172761	2.77751														3.1		2.85	1.96
0.6				2.08	0.29856	0.258752	0.019904	3.2	0.215523	0.186787	0.0143682	2.31														3.2		2.54	1.65
0.7				2.21793	0.311429	0.269905	0.0207619	3.33793	0.228392	0.19794	0.0152261	2.44793														3.3		2.93	2.04
0.8				1.85218	0.277304	0.24033	0.0184869	2.97218	0.194267	0.168365	0.0129511	2.08218														3.4		2.67036	1.78036
0.9				2.35056	0.323804	0.28063	0.0215869	3.47056	0.240767	0.208664	0.0160511	2.58056														3.5		2.68242	1.79242
				2.19151				3.31151				2.42151														3.6		2.9	2.01
				0.215471				0.215471				0.215471														3.7		2.7	1.81
																										3.8		2.93	2.04
3.1				2.79	0.265905	0.230451	0.017727	2.85	0.182868	0.158486	0.0121912	1.96														3.9		2.68	1.79
3.2				2.77259	0.236982	0.205384	0.0157988	2.54	0.153945	0.133419	0.010263	1.65														4		2.76475	1.87475
3.3				2.83	0.273369	0.23692	0.0182246	2.93	0.190332	0.164954	0.0126888	2.04														6.1		2.84	1.52
3.4				3.95023	0.249144	0.215925	0.0166096	2.67036	0.166107	0.14396	0.0110738	1.78036														6.2		2.94	1.5
3.5				3.40361	0.250269	0.2169	0.0166846	2.68242	0.167232	0.144935	0.0111488	1.79242														6.3		2.68036	1.79036
3.6				2.82886	0.27057	0.234494	0.018038	2.9	0.187533	0.162529	0.0125022	2.01														6.4		2.69242	1.80242
3.7				2.45105	0.25191	0.218322	0.016794	2.7	0.168873	0.146357	0.0112582	1.81														6.5		2.75	1.86
3.8				2.6922	0.273369	0.23692	0.0182246	2.93	0.190332	0.164954	0.0126888	2.04														6.6		2.71	1.82
3.9				3.27499	0.250044	0.216705	0.0166696	2.68	0.167007	0.144739	0.0111338	1.79														6.7		2.94	1.53
				2.99928				2.76475				1.87475														6.8		2.69	1.8
				0.459829				0.140424				0.140424														6.9		2.52	1.63
																										7		2.75142	1.69475
6.1				3.9	0.264972	0.229642	0.0176648	2.84	0.141816	0.122907	0.0094544	1.52														12.1		1.9067	1.0167
6.2				4.44057	0.274302	0.237728	0.0182868	2.94	0.13995	0.12129	0.00933	1.5														12.2		1.88259	0.992586
6.3				3.82	0.250077	0.216734	0.0166718	2.68036	0.16704	0.144768	0.011136	1.79036														12.3		1.94	1.05
6.4				3.56036	0.251202	0.217709	0.0167468	2.69242	0.168165	0.145743	0.011211	1.80242														12.4		2.11	2.17023
6.5				3.57242	0.256575	0.222365	0.017105	2.75	0.173538	0.1504	0.0115692	1.86														12.5		2.51361	1.62361
6.6				3.9	0.252843	0.219131	0.0168562	2.71	0.169806	0.147165	0.0113204	1.82														12.6		1.93886	1.04886
6.7				3.59	0.274302	0.237728	0.0182868	2.94	0.142749	0.123716	0.0095166	1.53														12.7		1.56105	1.22
6.8				3.82	0.250977	0.217513	0.0167318	2.69	0.16794	0.145548	0.011196	1.8														12.8		1.8022	0.9122
6.9				3.57	0.235116	0.203767	0.0156744	2.52	0.152079	0.131802	0.0101386	1.63														12.9		2.38499	1.49499
				3.79704				2.75142				1.69475														13		2.00444	1.28102
				0.282241				0.135346				0.147735														18.1		1.25	0.89
																										18.2		1.45	0.65
12.1				3.3	0.177895	0.154176	0.0118597	1.9067	0.0948582	0.0822104	0.00632388	1.0167														18.3		1.82	0.93
12.2				3.83	0.175645	0.152226	0.0117097	1.88259	0.0926082	0.0802605	0.00617388	0.992586														18.4		1.56036	0.670359
12.3				3.57036	0.181002	0.156868	0.0120668	1.94	0.097965	0.084903	0.006531	1.05														18.5		1.57242	0.682416
12.4				3.58242	0.285519	0.24745	0.0190346	2.11	0.202482	0.175484	0.0134988	2.17023														18.6		1.52	0.77
12.5				3.5	0.23452	0.20325	0.0156346	2.51361	0.151483	0.131285	0.0100988	1.62361														18.7		1.59	0.7
12.6				3.6	0.180895	0.156776	0.0120597	1.93886	0.0978582	0.0848104	0.00652388	1.04886														18.8		1.82	0.93
12.7				3.83	0.145646	0.126226	0.0097097	1.56105	0.0626085	0.0542607	0.0041739	1.22														18.9		1.57	0.68
12.8				3.58	0.168145	0.145726	0.0112097	1.8022	0.0851083	0.0737605	0.00567389	0.9122														19		1.57253	0.766975
12.9				3.6	0.22252	0.19285	0.0148346	2.38499	0.139483	0.120885	0.00929885	1.49499
				3.5992				2.00444				1.28102
				0.161005				0.292739				0.411388
18.1				2.5	0.116625	0.101075	0.007775	1.25	0.083037	0.0719654	0.0055358	0.89
18.2				3.33057	0.135285	0.117247	0.009019	1.45	0.060645	0.052559	0.004043	0.65
18.3				2.71	0.169806	0.147165	0.0113204	1.82	0.086769	0.0751998	0.0057846	0.93
18.4				2.45036	0.145581	0.126171	0.00970543	1.56036	0.0625444	0.0542052	0.00416963	0.670359
18.5				2.46242	0.146706	0.127146	0.00978043	1.57242	0.0636694	0.0551802	0.00424463	0.682416
18.6				2.7	0.141816	0.122907	0.0094544	1.52	0.270667	0.234578	0.0180445	0.77
18.7				2.48	0.148347	0.128567	0.0098898	1.59	0.06531	0.056602	0.004354	0.7
18.8				2.71	0.169806	0.147165	0.0113204	1.82	0.086769	0.0751998	0.0057846	0.93
18.9				2.46	0.146481	0.12695	0.0097654	1.57	0.063444	0.0549848	0.0042296	0.68
				2.64482				1.57253				0.766975
				0.281776				0.174908				0.117536
																											6 h
																											3.79704
	C-I (Unit/mg/pr)																										0.282241
																											2.75142
		0 h	3 h	6 h	12 h	18 h																					0.135346
	Muscle	3.19639	2.47467	2.45707	1.54	0.999207																					1.69475
		0.284422	0.18536	0.178656	0.32	0.15975																					0.147735
	Gills	3.31151	2.76475	2.75142	2.11002	1.57253																					3.40609
		0.215471	0.140424	0.135346	0.459453	0.174908																					0.313353
	ARO	2.42151	1.87475	1.69475	1.28	0.77																					2.45707
		0.215471	0.140424	0.147735	0.41	0.12																					0.178656
	Liver	4.84301	3.74951	3.40609	2.44005	1.50951																					3.28684
		0.430943	0.280848	0.313353	0.918907	0.245568																					0.222593
	Kidney	3.19639	2.47467	2.45707	1.61043	0.999207
		0.284422	0.18536	0.178656	0.606478	0.15975
	Brain	5.61789	4.34943	3.28684	2.53617	1.81867
		0.499893	0.325784	0.222593	0.393968	0.298109

## Sheet: Compl II
Comp II (nmol NADPH oxidised/min/mg pr), 75 ug pr in each, TF calculated form Blk, A3' and A15, for details see PhD work																				Comp II (nmol NADPH oxidised/min/mg pr), 75 ug pr in each, TF calculated form Blk, A3' and A15, for details see PhD work
				Gills			ARO			Liver
				TF	ln (A3/A15)	SA	TF	ln (A3/A15)	SA	TF	ln (A3/A15)	SA										Gills	ARO
				0.0301757	0.0736848	0.0816	0.0402342	0.0982464	0.1088	0.0880124	0.214914	0.238								0.1		0.0816	0.1088
				0.0202355	0.0494122	0.05472	0.0269806	0.0658829	0.07296	0.0590201	0.144119	0.1596								0.2		0.05472	0.07296
				0.0161972	0.0395514	0.0438	0.0215963	0.0527352	0.0584	0.047242	0.115358	0.12775								0.3		0.0438	0.0584
				0.042246	0.103159	0.11424	0.0563279	0.137545	0.15232	0.123217	0.30088	0.3332								0.4		0.11424	0.15232
				0.0215224	0.0525546	0.0582	0.0286965	0.0700728	0.0776	0.0627736	0.153284	0.16975								0.5		0.0582	0.0776
				0.0291994	0.0713009	0.07896	0.0389325	0.0950678	0.10528	0.0851649	0.207961	0.2303								0.6		0.07896	0.10528
				0.0275575	0.0672916	0.07452	0.0367433	0.0897221	0.09936	0.080376	0.196267	0.21735								0.7		0.07452	0.09936
				0.0249393	0.0608983	0.06744	0.0332524	0.0811978	0.08992	0.0727397	0.17762	0.1967								0.8		0.06744	0.08992
				0.0240518	0.0587311	0.06504	0.0320691	0.0783082	0.08672	0.0701511	0.171299	0.1897								0.9		0.06504	0.08672
						0.0709467			0.0945956			0.206928								1		0.0709467	0.0945956
						0.0202321			0.0269761			0.0590102								3.1		0.07008	0.09344
																				3.2		0.07848	0.10464
				0.0259156	0.0632822	0.07008	0.0345541	0.0843763	0.09344	0.0755871	0.184573	0.2044								3.3		0.1038	0.1384
				0.0290219	0.0708674	0.07848	0.0386959	0.0944899	0.10464	0.0846472	0.206697	0.2289								3.4		0.09024	0.12032
				0.0383852	0.0937314	0.1038	0.0511803	0.124975	0.1384	0.111957	0.273383	0.30275								3.5		0.07452	0.09936
				0.0333708	0.0814867	0.09024	0.0444943	0.108649	0.12032	0.0973314	0.23767	0.2632								3.6		0.0762	0.1016
				0.0275575	0.0672916	0.07452	0.0367433	0.0897221	0.09936	0.080376	0.196267	0.21735								3.7		0.1074	0.1432
				0.0281788	0.0688086	0.0762	0.0375717	0.0917448	0.1016	0.082188	0.200692	0.22225								3.8		0.11844	0.15792
				0.0397165	0.0969822	0.1074	0.0529554	0.12931	0.1432	0.11584	0.282865	0.31325								3.9		0.11832	0.15776
				0.0437991	0.106951	0.11844	0.0583988	0.142602	0.15792	0.127747	0.311941	0.34545								4		0.0930533	0.124071
				0.0437547	0.106843	0.11832	0.0583396	0.142457	0.15776	0.127618	0.311625	0.3451								6.1		0.08	0.128
						0.0930533			0.124071			0.271406								6.2		0.0956	0.15296
						0.0192996			0.0257328			0.0562905								6.3		0.1012	0.16192
																				6.4		0.1102	0.17632
				0.029584	0.07224	0.08	0.0473344	0.115584	0.128	0.103544	0.25284	0.28								6.5		0.1201	0.19216
				0.0353529	0.0863268	0.0956	0.0565646	0.138123	0.15296	0.123735	0.302144	0.3346								6.6		0.1023	0.16368
				0.0374238	0.0913836	0.1012	0.059878	0.146214	0.16192	0.130983	0.319843	0.3542								6.7		0.0996	0.15936
				0.040752	0.0995106	0.1102	0.0652031	0.159217	0.17632	0.142632	0.348287	0.3857								6.8		0.0998	0.15968
				0.044413	0.10845	0.1201	0.0710608	0.17352	0.19216	0.155445	0.379576	0.42035								6.9		0.0986	0.15776
				0.0378305	0.0923769	0.1023	0.0605289	0.147803	0.16368	0.132407	0.323319	0.35805								7		0.100822	0.161316
				0.0368321	0.0899388	0.0996	0.0589313	0.143902	0.15936	0.128912	0.314786	0.3486								12.1		0.096	0.192
				0.036906	0.0901194	0.0998	0.0590497	0.144191	0.15968	0.129171	0.315418	0.3493								12.2		0.11472	0.1976
				0.0364623	0.0890358	0.0986	0.0583396	0.142457	0.15776	0.127618	0.311625	0.3451								12.3		0.12144	0.21184
						0.100822			0.161316			0.352878								12.4		0.13224	0.18
						0.0107832			0.0172531			0.0377411								12.5		0.14412	0.16032
																				12.6		0.12276	0.15936
				0.0355008	0.086688	0.096	0.0710016	0.173376	0.192	0.155316	0.37926	0.42								12.7		0.11952	0.164
				0.0424235	0.103592	0.11472	0.0730725	0.178433	0.1976	0.159846	0.390322	0.43225								12.8		0.11976	0.1832
				0.0449085	0.10966	0.12144	0.0783384	0.191292	0.21184	0.171365	0.41845	0.4634								12.9		0.11832	0.1976
				0.0489024	0.119413	0.13224	0.066564	0.16254	0.18	0.145609	0.355556	0.39375								13		0.120987	0.18288
				0.0532956	0.13014	0.14412	0.0592863	0.144769	0.16032	0.129689	0.316682	0.3507								18.1		0.18288	0.24384
				0.0453966	0.110852	0.12276	0.0589313	0.143902	0.15936	0.128912	0.314786	0.3486								18.2		0.1494	0.1992
				0.0441985	0.107927	0.11952	0.0606472	0.148092	0.164	0.132666	0.323951	0.35875								18.3		0.16248	0.21664
				0.0442872	0.108143	0.11976	0.0677474	0.16543	0.1832	0.148197	0.361877	0.40075								18.4		0.1638	0.2184
				0.0437547	0.106843	0.11832	0.0730725	0.178433	0.1976	0.159846	0.390322	0.43225								18.5		0.17052	0.22736
						0.120987			0.18288			0.40005								18.6		0.1374	0.1832
						0.0129398			0.0186488			0.0407941								18.7		0.18252	0.24336
																				18.8		0.15888	0.21184
				0.067629	0.165141	0.18288	0.090172	0.220188	0.24384	0.197251	0.48166	0.5334								18.9		0.135	0.18
				0.0552481	0.134908	0.1494	0.0736642	0.179878	0.1992	0.16114	0.393482	0.43575								19		0.16032	0.21376
				0.0600851	0.146719	0.16248	0.0801135	0.195626	0.21664	0.175248	0.427932	0.4739
				0.0605732	0.147911	0.1638	0.0807643	0.197215	0.2184	0.176672	0.431408	0.47775
				0.0630583	0.15398	0.17052	0.0840777	0.205306	0.22736	0.18392	0.449107	0.49735
				0.0508105	0.124072	0.1374	0.0677474	0.16543	0.1832	0.148197	0.361877	0.40075
				0.0674959	0.164816	0.18252	0.0899945	0.219754	0.24336	0.196863	0.480712	0.53235
				0.0587538	0.143469	0.15888	0.0783384	0.191292	0.21184	0.171365	0.41845	0.4634
				0.049923	0.121905	0.135	0.066564	0.16254	0.18	0.145609	0.355556	0.39375
						0.16032			0.21376			0.4676
						0.0173578			0.0231438			0.050627
		Comp II (Unit/min/mg pr)
		0 h	3 h	6 h	12 h	18 h
	Muscle	0.0709467	0.193861	0.252056	0.28575	0.334
		0.0202321	0.0402075	0.0269579	0.0291387	0.0361622
	Gills	0.0709467	0.0930533	0.100822	0.120987	0.16032
		0.0202321	0.0192996	0.0107832	0.0129398	0.0173578
	ARO	0.0945956	0.124071	0.161316	0.18288	0.21376
		0.0269761	0.0257328	0.0172531	0.0186488	0.0231438
	Liver	0.206928	0.271406	0.352878	0.40005	0.4676
		0.0590102	0.0562905	0.0377411	0.0407941	0.050627
	Kidney	0.118244	0.155089	0.201644	0.2286	0.2672
		0.0337201	0.032166	0.0215664	0.0233109	0.0289297
	Brain	0.0709467	0.193861	0.252056	0.28575	0.334
		0.0202321	0.0402075	0.0269579	0.0291387	0.0361622

## Sheet: Compl III
Comp III nmol cyt c reduced/min/mg protein,				Multiplying factor=47.619
			Gills		ARO
			Δab/min	SA	Δab/min	SA										Gills	ARO
0.1			0.0890812	18.52	0.0794612	16.52								0.1		18.52	16.52
0.2			0.113131	23.52	0.103511	21.52								0.2		23.52	21.52
0.3			0.106487	22.1388	0.0968674	20.1388								0.3		22.1388	20.1388
0.4			0.0947857	19.706	0.0851657	17.706								0.4		19.706	17.706
0.5			0.0976042	20.2919	0.0879842	18.2919								0.5		20.2919	18.2919
0.6			0.0887445	18.45	0.0791245	16.45								0.6		18.45	16.45
0.7			0.0669219	13.9131	0.0573019	11.9131								0.7		13.9131	11.9131
0.8			0.0871297	18.1143	0.0775097	16.1143								0.8		18.1143	16.1143
0.9			0.0829743	17.2504	0.0733543	15.2504								0.9		17.2504	15.2504
				19.1005		17.1005								1		19.1005	17.1005
				2.79764		2.79764								3.1		15.45	13.45
														3.2		14.44	12.44
3.1			0.0743145	15.45	0.0646945	13.45								3.3		15.1279	13.1279
3.2			0.0694564	14.44	0.0598364	12.44								3.4		18.44	16.44
3.3			0.0727651	15.1279	0.0631451	13.1279								3.5		14.22	12.22
3.4			0.0886964	18.44	0.0790764	16.44								3.6		12.85	10.85
3.5			0.0683982	14.22	0.0587782	12.22								3.7		12.88	10.88
3.6			0.0618085	12.85	0.0521885	10.85								3.8		13.56	11.56
3.7			0.0619528	12.88	0.0523328	10.88								3.9		14.44	12.44
3.8			0.0652236	13.56	0.0556036	11.56								4		14.6009	12.6009
3.9			0.0694564	14.44	0.0598364	12.44								6.1		12.36	13.56
				14.6009		12.6009								6.2		12.24	13.44
				1.69724		1.69724								6.3		11.25	12.45
														6.4		10.25	11.45
6.1			0.0594516	12.36	0.0652236	13.56								6.5		9.54	10.74
6.2			0.0588744	12.24	0.0646464	13.44								6.6		14.25	15.45
6.3			0.0541125	11.25	0.0598845	12.45								6.7		12.3	13.5
6.4			0.0493025	10.25	0.0550745	11.45								6.8		13.6	14.8
6.5			0.0458874	9.54	0.0516594	10.74								6.9		11.25	12.45
6.6			0.0685425	14.25	0.0743145	15.45								7		11.8933	13.0933
6.7			0.059163	12.3	0.064935	13.5								12.1		9.72	7.72
6.8			0.065416	13.6	0.071188	14.8								12.2		7.62067	5.62067
6.9			0.0541125	11.25	0.0598845	12.45								12.3		11.4728	9.4728
				11.8933		13.0933								12.4		7.1499	5.1499
				1.50152		1.50152								12.5		11.7397	9.73972
														12.6		11.45	9.45
12.1			0.0467532	9.72	0.0371332	7.72								12.7		14.736	12.736
12.2			0.0366554	7.62067	0.0270354	5.62067								12.8		8.43208	6.43208
12.3			0.0551842	11.4728	0.0455642	9.4728								12.9		11.2032	9.20321
12.4			0.034391	7.1499	0.024771	5.1499								13		10.3916	8.3916
12.5			0.0564681	11.7397	0.0468481	9.73972								18.1		8.44	6.44
12.6			0.0550745	11.45	0.0454545	9.45								18.2		8.46	6.46
12.7			0.0708802	14.736	0.0612602	12.736								18.3		7.35	5.35
12.8			0.0405583	8.43208	0.0309383	6.43208								18.4		7.76	5.76
12.9			0.0538874	11.2032	0.0442674	9.20321								18.5		8.44	6.44
				10.3916		8.3916								18.6		8.44	6.44
				2.40096		2.40096								18.7		6.59	4.59
														18.8		7.78	5.78
18.1			0.0405964	8.44	0.0309764	6.44								18.9		7.77	5.77
18.2			0.0406926	8.46	0.0310726	6.46								19		7.89222	5.89222
18.3			0.0353535	7.35	0.0257335	5.35
18.4			0.0373256	7.76	0.0277056	5.76
18.5			0.0405964	8.44	0.0309764	6.44
18.6			0.0405964	8.44	0.0309764	6.44
18.7			0.0316979	6.59	0.0220779	4.59
18.8			0.0374218	7.78	0.0278018	5.78
18.9			0.0373737	7.77	0.0277537	5.77
				7.89222		5.89222
				0.638098		0.638098
		Comp III nmol cyt c reduced/min/mg protein
			0 h	3 h	6 h	12 h	18 h
		Muscle	17.1005	12.6009	13.0933	8.3916	5.89222
			2.79764	1.69724	1.50152	2.40096	0.638098
		Gill	19.1005	14.6009	11.8933	10.3916	7.89222
			2.79764	1.69724	1.50152	2.40096	0.638098
		ARO	17.1005	12.6009	13.0933	8.3916	5.89222
			2.79764	1.69724	1.50152	2.40096	0.638098
		Liver	47.7015	34.2026	35.68	21.5748	14.0767
			8.39291	5.09171	4.50455	7.20287	1.91429
		Kidney	36.5711	27.0347	22.4602	16.5407	10.7921
			6.43456	4.42498	3.34116	5.5222	1.46763
		Brain	55.6517	39.9031	41.6267	25.1706	16.4228
			9.79172	5.94032	5.25531	8.40335	2.23334

## Sheet: Compl V
Comp-V μmol iP formed/h/mg protein
			Gill		ARO									Comp-V μmol iP formed/h/mg protein
SN			SA-(SB+AB)	SA	SA-(SB+AB)	SA
0.1			0.0299802	2.2224	0.0387244	2.8706								SN		Gill	ARO
0.2			0.034777	2.57798	0.0449203	3.3299								0.1		2.2224	2.8706
0.3			0.0305798	2.26685	0.0394989	2.92801								0.2		2.57798	3.3299
0.4			0.041819	3.1	0.0898406	6.65979								0.3		2.26685	2.92801
0.5			0.0275818	2.04461	0.0356264	2.64095								0.4		3.1	6.65979
0.6			0.0329782	2.44464	0.0425968	3.15766								0.5		2.04461	2.64095
0.7			0.0504526	3.74	0.0944875	7.00426								0.6		2.44464	3.15766
0.8			0.0501828	3.72	0.0648195	4.805								0.7		3.74	7.00426
0.9			0.0504526	3.74	0.0651567	4.83								0.8		3.72	4.805
				2.87294		4.24735								0.9		3.74	4.83
				0.708853		1.6702								1		2.87294	4.24735
														3.1		1.33344	3.23
3.1			0.0179881	1.33344	0.0435727	3.23								3.2		3.15581	4.07625
3.2			0.0425718	3.15581	0.0549886	4.07625								3.3		2.5	2.06683
3.3			0.033725	2.5	0.0278816	2.06683								3.4		2.5	4.65037
3.4			0.033725	2.5	0.0627335	4.65037								3.5		2.35574	3.04284
3.5			0.031779	2.35574	0.0410479	3.04284								3.6		2.93357	3.78919
3.6			0.0395738	2.93357	0.0511162	3.78919								3.7		2.26685	2.92801
3.7			0.0305798	2.26685	0.0394989	2.92801								3.8		2.484	3.2085
3.8			0.0335092	2.484	0.0432827	3.2085								3.9		2.75578	3.55954
3.9			0.0371754	2.75578	0.0480182	3.55954								4		2.47613	3.39462
				2.47613		3.39462								6.1		1.02	1.3175
				0.514131		0.740832								6.2		1.068	1.3795
														6.3		0.933408	1.20565
6.1			0.0137598	1.02	0.0177731	1.3175								6.4		0.912	1.178
6.2			0.0144073	1.068	0.0186095	1.3795								6.5		0.9	1.1625
6.3			0.0125917	0.933408	0.0162642	1.20565								6.6		1.06675	1.37789
6.4			0.0123029	0.912	0.0158912	1.178								6.7		1.24454	1.60754
6.5			0.012141	0.9	0.0156821	1.1625								6.8		0.88896	1.14824
6.6			0.0143905	1.06675	0.0185877	1.37789								6.9		0.622272	0.803768
6.7			0.0167889	1.24454	0.0216857	1.60754								7		0.961771	1.24229
6.8			0.0119921	0.88896	0.0154898	1.14824								12.1		0.672	0.868
6.9			0.00839445	0.622272	0.0108428	0.803768								12.2		0.612	0.7905
				0.961771		1.24229								12.3		0.54	0.6975
				0.170776		0.220585								12.4		0.816	1.054
														12.5		0.9	1.1625
12.1			0.00906528	0.672	0.0117093	0.868								12.6		0.78	1.0075
12.2			0.00825588	0.612	0.0106638	0.7905								12.7		0.828	1.0695
12.3			0.0072846	0.54	0.00940927	0.6975								12.8		0.864	1.116
12.4			0.0110078	0.816	0.0142185	1.054								12.9		0.504	0.651
12.5			0.012141	0.9	0.0156821	1.1625								13		0.724	0.935167
12.6			0.0105222	0.78	0.0135912	1.0075								18.1		0.42	0.5425
12.7			0.0111697	0.828	0.0144276	1.0695								18.2		0.3	0.3875
12.8			0.0116554	0.864	0.0150548	1.116								18.3		0.432	0.558
12.9			0.00679896	0.504	0.00878199	0.651								18.4		0.408	0.527
				0.724		0.935167								18.5		0.648	0.837
				0.145986		0.188566								18.6		0.288	0.372
														18.7		0.348	0.4495
18.1			0.0056658	0.42	0.00731832	0.5425								18.8		0.408	0.527
18.2			0.004047	0.3	0.00522738	0.3875								18.9		0.42	0.5425
18.3			0.00582768	0.432	0.00752742	0.558								19		0.408	0.527
18.4			0.00550392	0.408	0.00710923	0.527
18.5			0.00874152	0.648	0.0112911	0.837
18.6			0.00388512	0.288	0.00501828	0.372
18.7			0.00469452	0.348	0.00606375	0.4495
18.8			0.00550392	0.408	0.00710923	0.527
18.9			0.0056658	0.42	0.00731832	0.5425
				0.408		0.527
				0.104957		0.13557
			Comp-V μmol iP formed/h/mg protein
				0 h	3 h	6 h	12 h	18 h
			Muscle	8.22	6.57	2.40443	1.81	1.02
				1.23	1.43	0.42694	0.364966	0.262393
			Gills	3.74199	2.4984	0.961771	0.724	0.408
				1.99631	0.719388	0.170776	0.145986	0.104957
			ARO	4.83341	3.2271	1.24229	0.935167	0.527
				2.57857	0.92921	0.220585	0.188566	0.13557
			Liver	10.9142	7.287	2.80516	2.11167	1.19
				5.82259	2.09822	0.498096	0.425793	0.306125
			Kidney	7.79582	5.205	2.00369	1.50833	0.85
				4.15899	1.49873	0.355783	0.304138	0.218661
			Brain	9.35499	6.246	2.40443	1.81	1.02
				4.99079	1.79847	0.42694	0.364966	0.262393

## Sheet: All Comp
Comp I nmol NADH oxidized/min/mg protein
								Gills						ARO
								0 h	3 h	6 h	12 h	18 h		0 h	3 h	6 h	12 h	18 h
								3.29	2.85	2.84	1.9067	1.25		2.4	1.96	1.52	1.0167	0.89
								3.07668	2.54	2.94	1.88259	1.45		2.18668	1.65	1.5	0.992586	0.65
								3.29	2.93	2.68036	1.94	1.82		2.4	2.04	1.79036	1.05	0.93
								3.4987	2.67036	2.69242	3.06023	1.56036		2.6087	1.78036	1.80242	2.17023	0.670359
								3.66751	2.68242	2.75	2.51361	1.57242		2.77751	1.79242	1.86	1.62361	0.682416
								3.2	2.9	2.71	1.93886	1.52		2.31	2.01	1.82	1.04886	2.90104
								3.33793	2.7	2.94	1.56105	1.59		2.44793	1.81	1.53	0.671045	0.7
								2.97218	2.93	2.69	1.8022	1.82		2.08218	2.04	1.8	0.9122	0.93
								3.47056	2.68	2.52	2.38499	1.57		2.58056	1.79	1.63	1.49499	0.68
								3.31151	2.76475	2.75142	2.11002	1.57253		2.42151	1.87475	1.69475	1.22002	1.00376
								0.215471	0.140424	0.135346	0.459453	0.174908		0.215471	0.140424	0.147735	0.459453	0.721124
								Gills	1.2					ARO	1.6
								0 h	3 h	6 h	12 h	18 h		0 h	3 h	6 h	12 h	18 h
								0.0816	0.07008	0.08	0.096	0.18288		0.1088	0.09344	0.128	0.192	0.24384
								0.05472	0.07848	0.0956	0.11472	0.1494		0.07296	0.10464	0.15296	0.1976	0.1992
								0.0438	0.1038	0.1012	0.12144	0.16248		0.0584	0.1384	0.16192	0.21184	0.21664
								0.11424	0.09024	0.1102	0.13224	0.1638		0.15232	0.12032	0.17632	0.18	0.2184
								0.0582	0.07452	0.1201	0.14412	0.17052		0.0776	0.09936	0.19216	0.16032	0.22736
								0.07896	0.0762	0.1023	0.12276	0.1374		0.10528	0.1016	0.16368	0.15936	0.1832
								0.07452	0.1074	0.0996	0.11952	0.18252		0.09936	0.1432	0.15936	0.164	0.24336
								0.06744	0.11844	0.0998	0.11976	0.15888		0.08992	0.15792	0.15968	0.1832	0.21184
								0.06504	0.11832	0.0986	0.11832	0.135		0.08672	0.15776	0.15776	0.1976	0.18
								0.0709467	0.0930533	0.100822	0.120987	0.16032		0.0945956	0.124071	0.161316	0.18288	0.21376
								0.0202321	0.0192996	0.0107832	0.0129398	0.0173578		0.0269761	0.0257328	0.0172531	0.0186488	0.0231438
								Gills						ARO
								0 h	3 h	6 h	12 h	18 h		0 h	3 h	6 h	12 h	18 h
								18.52	15.45	12.36	9.72	8.44		16.52	13.45	13.56	7.72	6.44
								23.52	14.44	12.24	7.62067	8.46		21.52	12.44	13.44	5.62067	6.46
								22.1388	15.1279	11.25	11.4728	7.35		20.1388	13.1279	12.45	9.4728	5.35
								19.706	18.44	10.25	7.1499	7.76		17.706	16.44	11.45	5.1499	5.76
								20.2919	14.22	9.54	11.7397	8.44		18.2919	12.22	10.74	9.73972	6.44
								18.45	12.85	14.25	11.45	8.44		16.45	10.85	15.45	9.45	6.44
								13.9131	12.88	12.3	14.736	6.59		11.9131	10.88	13.5	12.736	4.59
								18.1143	13.56	13.6	8.43208	7.78		16.1143	11.56	14.8	6.43208	5.78
								17.2504	14.44	11.25	11.2032	7.77		15.2504	12.44	12.45	9.20321	5.77
								19.1005	14.6009	11.8933	10.3916	7.89222		17.1005	12.6009	13.0933	8.3916	5.89222
								2.79764	1.69724	1.50152	2.40096	0.638098		2.79764	1.69724	1.50152	2.40096	0.638098
								1.2						1.5
								Gill						ARO
								0 h	3 h	6 h	12 h	18 h		0 h	3 h	6 h	12 h	18 h
								2.2224	1.33344	1.02	0.672	0.42		2.8706	1.72236	1.3175	0.868	0.5425
								2.57798	3.15581	1.068	0.612	0.3		3.3299	4.07625	1.3795	0.7905	0.3875
								2.26685	1.60013	0.933408	0.54	0.432		2.92801	2.06683	1.20565	0.6975	0.558
								5.15597	3.60029	0.912	0.816	0.408		6.65979	4.65037	1.178	1.054	0.527
								2.04461	2.35574	0.9	0.9	0.648		2.64095	3.04284	1.1625	1.1625	0.837
								2.44464	2.93357	1.06675	0.78	0.288		3.15766	3.78919	1.37789	1.0075	0.372
								5.42266	2.26685	1.24454	0.828	0.348		7.00426	2.92801	1.60754	1.0695	0.4495
								3.72	2.484	0.88896	0.864	0.408		4.805	3.2085	1.14824	1.116	0.527
								7.82285	2.75578	0.622272	0.504	0.42		10.1045	3.55954	0.803768	0.651	0.5425
								3.74199	2.4984	0.961771	0.724	0.408		4.83341	3.2271	1.24229	0.935167	0.527
								1.99631	0.719388	0.170776	0.145986	0.104957		2.57857	0.92921	0.220585	0.188566	0.13557
