# Supplementary material for: Water deprivation-induced hypoxia and oxidative stress physiology responses in respiratory organs of the Indian stinging fish in near coastal zones
Source: PeerJ. 2024 Jan 25;12:e16793. doi: 10.7717/peerj.16793 (PMC10822137; doi:10.7717/peerj.16793)
Supplement: Supplemental Information 1 [file peerj-12-16793-s001.zip › Pr, SOD, H2O2.xls]

## Sheet: Protein
Protein
										Gills (X/150)			ARO (X/150)
										Abs	Mean	Pr (mg/ml)	Abs	Mean	Pr (mg/ml)
BSA										0.034	0.0325	30.7692	0.057	0.057	17.5439
										0.031			0.057
0.1										0.032	0.033	7.61558	0.046	0.0465	6.11707
										0.034			0.047
0.2										0.037	0.039	9.00023	0.04	0.0395	5.19623
										0.041			0.039
0.3										0.05	0.0485	11.1926	0.054	0.05	6.5775
										0.047			0.046
0.4										0.039	0.0375	8.65406	0.05	0.0455	5.98552
										0.036			0.041
0.5										0.048	0.0475	10.9618	0.049	0.0515	6.77483
										0.047			0.054
0.6										0.032	0.0335	7.73096	0.041	0.041	5.39355							Liver	Kidney	Brain	Gills	ARO	Muscle
										0.035			0.041									9.49531	9.11719	5.27918	9.16177	5.94606	11.2856
0.7										0.037	0.0355	8.19251	0.04	0.04	5.262							1.30167	2.28813	0.399942	1.34035	0.547862	1.56456
										0.034			0.04
0.8										0.045	0.046	10.6157	0.046	0.046	6.0513
										0.047			0.046
0.9										0.035	0.0355	8.19251	0.046	0.0435	5.72242
										0.036			0.041
1										0.041	0.041	9.46177	0.049	0.0485	6.38018
										0.041		9.16177	0.048		5.94606
												1.34035			0.547862
3.1										0.045	0.045	10.3849	0.047	0.047	6.18285
										0.045			0.047
3.2										0.045	0.045	10.3849	0.05	0.0505	6.64328
										0.045			0.051
3.3										0.05	0.0525	12.1157	0.052	0.0535	7.03793
										0.055			0.055
3.4										0.045	0.045	10.3849	0.049	0.0495	6.51173
										0.045			0.05
3.5										0.04	0.0355	8.19251	0.05	0.05	6.5775
										0.031			0.05
3.6										0.044	0.044	10.1541	0.045	0.0455	5.98552
										0.044			0.046
3.7										0.046	0.046	10.6157	0.048	0.0485	6.38018
										0.046			0.049
3.8										0.055	0.055	12.6926	0.052	0.0525	6.90637
										0.055			0.053
3.9										0.048	0.048	11.0772	0.051	0.0505	6.64328
										0.048			0.05
4										0.04	0.04	9.231	0.048	0.048	6.3144
										0.04		10.5233	0.048		6.5183
												1.28467			0.318404
6.1										0.055	0.053	12.2311	0.053	0.0535	7.03793
										0.051			0.054
6.2										0.049	0.047	10.8464	0.049	0.0495	6.51173
										0.045			0.05
6.3										0.041	0.0415	9.57716	0.052	0.0495	6.51173
										0.042			0.047
6.4										0.045	0.045	10.3849	0.054	0.0515	6.77483
										0.045			0.049
6.5										0.038	0.038	8.76945	0.049	0.0465	6.11707
										0.038			0.044
6.6										0.05	0.0505	11.6541	0.055	0.0545	7.16948
										0.051			0.054
6.7										0.049	0.0485	11.1926	0.05	0.05	6.5775
										0.048			0.05
6.8										0.041	0.0415	9.57716	0.049	0.048	6.3144
										0.042			0.047
6.9										0.046	0.046	10.6157	0.051	0.05	6.5775
										0.046			0.049
7										0.041	0.041	9.46177	0.046	0.045	5.91975
										0.041		10.431	0.044		6.55119
												1.08951			0.382527
12.1										0.038	0.038	8.76945	0.06	0.056	7.3668
										0.038			0.052
12.2										0.045	0.044	10.1541	0.037	0.0335	4.40693
										0.043			0.03
12.3										0.04	0.0395	9.11561	0.049	0.047	6.18285
										0.039			0.045
12.4										0.03	0.03	6.92325	0.061	0.0565	7.43257
										0.03			0.052
12.5										0.03	0.0315	7.26941	0.062	0.0495	6.51173
										0.033			0.037
12.6										0.036	0.036	8.3079	0.042	0.041	5.39355
										0.036			0.04
12.7										0.038	0.0385	8.88484	0.048	0.0485	6.38018
										0.039			0.049
12.8										0.039	0.039	9.00023	0.054	0.053	6.97215
										0.039			0.052
12.9										0.035	0.035	8.07713	0.037	0.0365	4.80157
										0.035			0.036
13										0.032	0.0325	7.50019	0.045	0.045	5.91975
										0.033		8.40021	0.045		6.13681
												0.983317			1.02559
18.1										0.033	0.0335	7.73096	0.055	0.0475	6.24862
										0.034			0.04
18.2										0.029	0.031	7.15402	0.048	0.049	6.44595
										0.033			0.05
18.3										0.024	0.025	5.76938	0.055	0.0495	6.51173
										0.026			0.044
18.4										0.032	0.032	7.3848	0.045	0.0445	5.85397
										0.032			0.044
18.5										0.042	0.044	10.1541	0.055	0.054	7.1037
										0.046			0.053
18.6										0.035	0.0345	7.96174	0.041	0.044	5.7882
										0.034			0.04
18.7										0.036	0.0345	7.96174	0.048	0.047	6.18285
										0.033			0.046
18.8										0.031	0.031	7.15402	0.048	0.044	5.7882
										0.031			0.044
18.9										0.036	0.035	8.07713	0.044	0.049	6.44595
										0.034			0.044
19										0.042	0.0405	9.34639	0.054	0.0265	3.48608
										0.039		7.86943	0.053		5.98552
												1.20873			0.966194
				Gills (X/150)	ARO (X/150)
0.1				7.61558	6.11707
0.2				9.00023	5.19623
0.3				11.1926	6.5775
0.4				8.65406	5.98552
0.5				10.9618	6.77483
0.6				7.73096	5.39355
0.7				8.19251	5.262
0.8				10.6157	6.0513
0.9				8.19251	5.72242
1				9.16177	5.94606
3.1				10.3849	6.18285
3.2				10.3849	6.64328
3.3				12.1157	7.03793
3.4				10.3849	6.51173
3.5				8.19251	6.5775
3.6				10.1541	5.98552
3.7				10.6157	6.38018
3.8				12.6926	6.90637
3.9				11.0772	6.64328
4				9.231	6.3144
6.1				12.2311	7.03793
6.2				10.8464	6.51173
6.3				9.57716	6.51173
6.4				10.3849	6.77483
6.5				8.76945	6.11707
6.6				11.6541	7.16948
6.7				11.1926	6.5775
6.8				9.57716	6.3144
6.9				10.6157	6.5775
7				9.46177	5.91975
12.1				8.76945	7.3668
12.2				10.1541	4.40693
12.3				9.11561	6.18285
12.4				6.92325	7.43257
12.5				7.26941	6.51173
12.6				8.3079	5.39355
12.7				8.88484	6.38018
12.8				9.00023	6.97215
12.9				8.07713	4.80157
13				7.50019	5.91975
18.1				7.73096	6.24862
18.2				7.15402	6.44595
18.3				5.76938	6.51173
18.4				7.3848	5.85397
18.5				10.1541	7.1037
18.6				7.96174	5.7882
18.7				7.96174	6.18285
18.8				7.15402	5.7882
18.9				8.07713	6.44595
19				8.78	6.73

## Sheet: SOD
																						Gill 50 ul							ARO 20 ul
																							Abs 540nm	Mean	Act	Pr conc	Pr	Sp. Act.		Abs 540nm	Mean	Act	Pr conc	Pr	Sp. Act.
Ctrl																						Ctrl	0.406	0.427					Ctrl	0.384	0.3795
																							0.448							0.375
0.1																						0.1	0.361	0.364	0.173077	7.61558	380.779	0.454534	0.1	0.352	0.354	0.0720339	6.11707	122.341	0.588794
																							0.367							0.356
0.2																						0.2	0.365	0.379	0.126649	9.00023	450.011	0.281435	0.2	0.345	0.358	0.0600559	5.19623	103.924	0.57788
																							0.393							0.371
0.3																						0.3	0.362	0.368	0.160326	11.1926	559.629	0.286486	0.3	0.351	0.343	0.106414	6.5775	131.55	0.808924
																							0.374							0.335
0.4																						0.4	0.395	0.398	0.0728643	8.65406	432.703	0.168393	0.4	0.354	0.354	0.0720339	5.98552	119.71	0.601734
																							0.401							0.354
0.5																						0.5	0.389	0.39	0.0948718	10.9618	548.091	0.173095	0.5	0.351	0.359	0.0571031	6.77483	135.497	0.421436
																							0.391							0.367
0.6																						0.6	0.354	0.362	0.179558	7.73096	386.548	0.464517	0.6	0.351	0.351	0.0811966	5.39355	107.871	0.752719
																							0.37							0.351
0.7																						0.7	0.361	0.364	0.173077	8.19251	409.626	0.422525	0.7	0.351	0.351	0.0811966	5.262	105.24	0.771537
																							0.367							0.351
0.8																						0.8	0.356	0.368	0.160326	10.6157	530.783	0.302056	0.8	0.353	0.353	0.0750708	6.0513	121.026	0.620287
																							0.38							0.353
0.9																						0.9	0.362	0.361	0.182825	8.19251	409.626	0.446323	0.9	0.354	0.354	0.0720339	5.72242	114.448	0.6294
																							0.36							0.354
1																						1	0.365	0.371	0.150943	9.46177	473.089	0.319059	1	0.347	0.343	0.106414	6.38018	127.604	0.833943
																							0.377					0.331842		0.339					0.660665
																												0.11133							0.12828
3.1																						3.1	0.387	0.386	0.106218	10.3849	519.244	0.204562	3.1	0.334	0.334	0.136228	6.18285	123.657	1.10166
																							0.385							0.334
3.2																						3.2	0.392	0.393	0.086514	10.3849	519.244	0.166615	3.2	0.339	0.342	0.109649	6.64328	132.866	0.825264
																							0.394							0.345
3.3																						3.3	0.365	0.376	0.135638	12.1157	605.784	0.223905	3.3	0.338	0.335	0.132836	7.03793	140.758	0.943714
																							0.387							0.332
3.4																						3.4	0.385	0.388	0.100515	10.3849	519.244	0.19358	3.4	0.318	0.326	0.16411	6.51173	130.234	1.26011
																							0.391							0.334
3.5																						3.5	0.389	0.392	0.0892857	8.19251	409.626	0.217969	3.5	0.331	0.326	0.16411	6.5775	131.55	1.24751
																							0.395							0.321
3.6																						3.6	0.378	0.38	0.123684	10.1541	507.705	0.243614	3.6	0.334	0.334	0.136228	5.98552	119.71	1.13797
																							0.382							0.334
3.7																						3.7	0.385	0.384	0.111979	10.6157	530.783	0.21097	3.7	0.324	0.321	0.182243	6.38018	127.604	1.4282
																							0.383							0.318
3.8																						3.8	0.382	0.385	0.109091	12.6926	634.631	0.171897	3.8	0.335	0.334	0.136228	6.90637	138.127	0.986245
																							0.388							0.333
3.9																						3.9	0.381	0.384	0.111979	11.0772	553.86	0.20218	3.9	0.335	0.336	0.129464	6.64328	132.866	0.974401
																							0.387							0.337
4																						4	0.375	0.386	0.106218	9.231	461.55	0.230132	4	0.342	0.345	0.1	6.3144	126.288	0.791841
																							0.397					0.206543		0.348					1.06969
																												0.024422							0.20302
6.1																						6.1	0.371	0.381	0.120735	12.2311	611.554	0.197423	6.1	0.312	0.33	0.15	7.03793	140.758	1.06566
																							0.391							0.348
6.2																						6.2	0.421	0.425	0.00470588	10.8464	542.321	0.0086773	6.2	0.3	0.3	0.265	6.51173	130.234	2.03479
																							0.429							0.3
6.3																						6.3	0.392	0.392	0.0892857	9.57716	478.858	0.186455	6.3	0.327	0.321	0.182243	6.51173	130.234	1.39934
																							0.392							0.315
6.4																						6.4	0.384	0.38	0.123684	10.3849	519.244	0.238201	6.4	0.318	0.319	0.189655	6.77483	135.497	1.39971
																							0.376							0.32
6.5																						6.5	0.41	0.416	0.0264423	8.76945	438.472	0.0603055	6.5	0.315	0.327	0.16055	6.11707	122.341	1.31231
																							0.422							0.339
6.6																						6.6	0.412	0.411	0.0389294	11.6541	582.707	0.0668079	6.6	0.314	0.314	0.208599	7.16948	143.389	1.45477
																							0.41							0.314
6.7																						6.7	0.392	0.395	0.0810127	11.1926	559.629	0.144761	6.7	0.301	0.302	0.256623	6.5775	131.55	1.95076
																							0.398							0.303
6.8																						6.8	0.399	0.399	0.0701754	9.57716	478.858	0.146547	6.8	0.3	0.301	0.260797	6.3144	126.288	2.0651
																							0.399							0.302
6.9																						6.9	0.412	0.412	0.0364078	10.6157	530.783	0.0685926	6.9	0.302	0.3	0.265	6.5775	131.55	2.01444
																							0.412							0.298
7																						7	0.415	0.412	0.0364078	9.46177	473.089	0.0769576	7	0.304	0.305	0.244262	5.91975	118.395	2.06311
																							0.409					0.119473		0.306					1.676
																												0.07377							0.383932
12.1																						12.1	0.42	0.414	0.031401	8.76945	438.472	0.0716144	12.1	0.316	0.315	0.204762	7.3668	147.336	1.38976
																							0.408							0.314
12.2																						12.2	0.395	0.399	0.0701754	10.1541	507.705	0.138221	12.2	0.316	0.314	0.208599	4.40693	88.1385	2.36672
																							0.403							0.312
12.3																						12.3	0.399	0.41	0.0414634	9.11561	455.781	0.0909723	12.3	0.315	0.314	0.208599	6.18285	123.657	1.68691
																							0.421							0.313
12.4																						12.4	0.411	0.416	0.0264423	6.92325	346.163	0.076387	12.4	0.318	0.314	0.208599	7.43257	148.651	1.40327
																							0.421							0.31
12.5																						12.5	0.421	0.423	0.00945626	7.26941	363.471	0.0260166	12.5	0.324	0.321	0.182243	6.51173	130.234	1.39934
																							0.425							0.318
12.6																						12.6	0.41	0.412	0.0364078	8.3079	415.395	0.0876461	12.6	0.324	0.331	0.146526	5.39355	107.871	1.35834
																							0.414							0.338
12.7																						12.7	0.413	0.413	0.0338983	8.88484	444.242	0.076306	12.7	0.335	0.324	0.171296	6.38018	127.604	1.34241
																							0.413							0.313
12.8																						12.8	0.423	0.421	0.0142518	9.00023	450.011	0.0316698	12.8	0.339	0.315	0.204762	6.97215	139.443	1.46843
																							0.419							0.291
12.9																						12.9	0.415	0.415	0.0289157	8.07713	403.856	0.0715989	12.9	0.325	0.335	0.132836	4.80157	96.0315	1.38325
																							0.415							0.345
13																						13	0.412	0.412	0.0364078	7.50019	375.009	0.097085	13	0.334	0.316	0.200949	5.91975	118.395	1.69728
																							0.412					0.0767517		0.298					1.54957
																												0.0319244							0.314757
18.1																						18.1	0.426	0.425	0.00470588	7.73096	386.548	0.0121741	18.1	0.317	0.318	0.193396	6.24862	124.972	1.54751
																							0.424							0.319
18.2																						18.2	0.426	0.425	0.00470588	7.15402	357.701	0.0131559	18.2	0.324	0.34	0.116176	6.44595	128.919	0.901159
																							0.424							0.356
18.3																						18.3	0.42	0.421	0.0142518	5.76938	288.469	0.0494049	18.3	0.329	0.325	0.167692	6.51173	130.234	1.28762
																							0.422							0.321
18.4																						18.4	0.423	0.421	0.0142518	7.3848	369.24	0.0385976	18.4	0.324	0.325	0.167692	5.85397	117.079	1.43229
																							0.419							0.326
18.5																						18.5	0.42	0.419	0.0190931	10.1541	507.705	0.0376066	18.5	0.331	0.332	0.143072	7.1037	142.074	1.00703
																							0.418							0.333
18.6																						18.6	0.423	0.421	0.0142518	7.96174	398.087	0.0358007	18.6	0.335	0.333	0.13964	5.7882	115.764	1.20624
																							0.419							0.331
18.7																						18.7	0.422	0.423	0.00945626	7.96174	398.087	0.0237543	18.7	0.329	0.327	0.16055	6.18285	123.657	1.29835
																							0.424							0.325
18.8																						18.8	0.421	0.421	0.0142518	7.15402	357.701	0.0398427	18.8	0.327	0.325	0.167692	5.7882	115.764	1.44857
																							0.421							0.323
18.9																						18.9	0.421	0.42	0.0166667	8.07713	403.856	0.0412688	18.9	0.333	0.331	0.146526	6.44595	128.919	1.13657
																							0.419							0.329
19																						19	0.416	0.418	0.0215311	9.34639	467.319	0.0460736	19	0.336	0.332	0.143072	3.48608	69.7215	2.05205
																							0.42					0.0337679		0.328					1.33174
																												0.0130074							0.322647
																									Gill 50 ul							ARO 20 ul
																									Abs 540nm	Mean	Pr	Sp. Act.				Abs 540nm	Mean	Pr	Sp. Act.
												Ctrl													0.406	0.427					Ctrl	0.384	0.3795
																									0.448							0.375
												0.1													0.361	0.364	380.779	0.454534			0.1	0.352	0.354	122.341	0.588794
																									0.367							0.356
												0.2													0.365	0.379	450.011	0.281435			0.2	0.345	0.358	103.924	0.57788
																									0.393							0.371
												0.3													0.362	0.368	559.629	0.286486			0.3	0.351	0.343	131.55	0.808924
																									0.374							0.335
												0.4													0.395	0.398	432.703	0.168393			0.4	0.354	0.354	119.71	0.601734
																									0.401							0.354
												0.5													0.389	0.39	548.091	0.173095			0.5	0.351	0.359	135.497	0.421436
																									0.391							0.367
												0.6													0.354	0.362	386.548	0.464517			0.6	0.351	0.351	107.871	0.752719
																									0.37							0.351
												0.7													0.361	0.364	409.626	0.422525			0.7	0.351	0.351	105.24	0.771537
																									0.367							0.351
												0.8													0.356	0.368	530.783	0.302056			0.8	0.353	0.353	121.026	0.620287
																									0.38							0.353
												0.9													0.362	0.361	409.626	0.446323			0.9	0.354	0.354	114.448	0.6294
																									0.36							0.354
												1													0.365	0.371	473.089	0.319059			1	0.347	0.343	127.604	0.833943
																									0.377			0.331842				0.339			0.660665
																												0.11133							0.12828
												3.1													0.387	0.386	519.244	0.204562			3.1	0.334	0.334	123.657	1.10166
																									0.385							0.334
												3.2													0.392	0.393	519.244	0.166615			3.2	0.339	0.342	132.866	0.825264
																									0.394							0.345
												3.3													0.365	0.376	605.784	0.223905			3.3	0.338	0.335	140.758	0.943714
																									0.387							0.332
												3.4													0.385	0.388	519.244	0.19358			3.4	0.318	0.326	130.234	1.26011
																									0.391							0.334
												3.5													0.389	0.392	409.626	0.217969			3.5	0.331	0.326	131.55	1.24751
																									0.395							0.321
												3.6													0.378	0.38	507.705	0.243614			3.6	0.334	0.334	119.71	1.13797
																									0.382							0.334
												3.7													0.385	0.384	530.783	0.21097			3.7	0.324	0.321	127.604	1.4282
																									0.383							0.318
												3.8													0.382	0.385	634.631	0.171897			3.8	0.335	0.334	138.127	0.986245
																									0.388							0.333
												3.9													0.381	0.384	553.86	0.20218			3.9	0.335	0.336	132.866	0.974401
																									0.387							0.337
												4													0.375	0.386	461.55	0.230132			4	0.342	0.345	126.288	0.791841
																									0.397			0.206543				0.348			1.06969
																												0.024422							0.20302
												6.1													0.371	0.381	611.554	0.197423			6.1	0.312	0.33	140.758	1.06566
																									0.391							0.348
												6.2													0.421	0.425	542.321	0.0086773			6.2	0.3	0.3	130.234	2.03479
																									0.429							0.3
												6.3													0.392	0.392	478.858	0.186455			6.3	0.327	0.321	130.234	1.39934
																									0.392							0.315
												6.4													0.384	0.38	519.244	0.238201			6.4	0.318	0.319	135.497	1.39971
																									0.376							0.32
												6.5													0.41	0.416	438.473	0.0603055			6.5	0.315	0.327	122.341	1.31231
																									0.422							0.339
												6.6													0.412	0.411	582.707	0.0668079			6.6	0.314	0.314	143.389	1.45477
																									0.41							0.314
												6.7													0.392	0.395	559.629	0.144761			6.7	0.301	0.302	131.55	1.95076
																									0.398							0.303
												6.8													0.399	0.399	478.858	0.146547			6.8	0.3	0.301	126.288	2.0651
																									0.399							0.302
												6.9													0.412	0.412	530.783	0.0685926			6.9	0.302	0.3	131.55	2.01444
																									0.412							0.298
												7													0.415	0.412	473.089	0.0769576			7	0.304	0.305	118.395	2.06311
																									0.409			0.119473				0.306			1.676
																												0.07377							0.383932
												12.1													0.42	0.414	438.473	0.0716144
																									0.408
												12.2													0.395	0.399	507.705	0.138221
																									0.403
												12.3													0.399	0.41	455.781	0.0909723
																									0.421
												12.4													0.411	0.416	346.163	0.076387
																									0.421
												12.5													0.421	0.423	363.471	0.0260166
																									0.425
												12.6													0.41	0.412	415.395	0.0876461
																									0.414
												12.7													0.413	0.413	444.242	0.076306
																									0.413
												12.8													0.423	0.421	450.011	0.0316698
																									0.419
												12.9													0.415	0.415	403.856	0.0715989
																									0.415
												13													0.412	0.412	375.009	0.097085
																									0.412			0.0767517
																												0.0319244
												18.1													0.426	0.425	386.548	0.0121741
																									0.424
												18.2													0.426	0.425	357.701	0.0131559
																									0.424
												18.3													0.42	0.421	288.469	0.0494049
																									0.422
												18.4													0.423	0.421	369.24	0.0385976
																									0.419
												18.5													0.42	0.419	507.705	0.0376066
																									0.418
												18.6													0.423	0.421	398.087	0.0358007
																									0.419
												18.7													0.422	0.423	398.087	0.0237543
																									0.424
												18.8													0.421	0.421	357.701	0.0398427
																									0.421
												18.9													0.421	0.42	403.856	0.0412688
																									0.419
												19													0.416	0.418	467.319	0.0460736
																									0.42			0.0337679
																												0.0130074

## Sheet: SOD al
													Gill 50 ul							ARO 20 ul
													Abs 540nm	Mean	Pr	Sp. Act.				Abs 540nm	Mean	Pr	Sp. Act.
Ctrl													0.406	0.427					Ctrl	0.384	0.3795
													0.448							0.375
0.1													0.361	0.364	380.779	0.454534			0.1	0.352	0.354	122.341	0.588794
													0.367							0.356
0.2													0.365	0.379	450.011	0.281435			0.2	0.345	0.358	103.924	0.57788
													0.393							0.371
0.3													0.362	0.368	559.629	0.286486			0.3	0.351	0.343	131.55	0.808924
													0.374							0.335
0.4													0.395	0.398	432.703	0.168393			0.4	0.354	0.354	119.71	0.601734
													0.401							0.354
0.5													0.389	0.39	548.091	0.173095			0.5	0.351	0.359	135.497	0.421436
													0.391							0.367
0.6													0.354	0.362	386.548	0.464517			0.6	0.351	0.351	107.871	0.752719
													0.37							0.351
0.7													0.361	0.364	409.626	0.422525			0.7	0.351	0.351	105.24	0.771537
													0.367							0.351
0.8													0.356	0.368	530.783	0.302056			0.8	0.353	0.353	121.026	0.620287
													0.38							0.353
0.9													0.362	0.361	409.626	0.446323			0.9	0.354	0.354	114.448	0.6294
													0.36							0.354
1													0.365	0.371	473.089	0.319059			1	0.347	0.343	127.604	0.833943
													0.377			0.331842				0.339			0.660665
																0.11133							0.12828
3.1													0.387	0.386	519.244	0.204562			3.1	0.334	0.334	123.657	1.10166
													0.385							0.334
3.2													0.392	0.393	519.244	0.166615			3.2	0.339	0.342	132.866	0.825264
													0.394							0.345
3.3													0.365	0.376	605.784	0.223905			3.3	0.338	0.335	140.758	0.943714
													0.387							0.332
3.4													0.385	0.388	519.244	0.19358			3.4	0.318	0.326	130.234	1.26011
													0.391							0.334
3.5													0.389	0.392	409.626	0.217969			3.5	0.331	0.326	131.55	1.24751
													0.395							0.321
3.6													0.378	0.38	507.705	0.243614			3.6	0.334	0.334	119.71	1.13797
													0.382							0.334
3.7													0.385	0.384	530.783	0.21097			3.7	0.324	0.321	127.604	1.4282
													0.383							0.318
3.8													0.382	0.385	634.631	0.171897			3.8	0.335	0.334	138.127	0.986245
													0.388							0.333
3.9													0.381	0.384	553.86	0.20218			3.9	0.335	0.336	132.866	0.974401
													0.387							0.337
4													0.375	0.386	461.55	0.230132			4	0.342	0.345	126.288	0.791841
													0.397			0.206543				0.348			1.06969
																0.024422							0.20302
6.1													0.371	0.381	611.554	0.197423			6.1	0.312	0.33	140.758	1.06566
													0.391							0.348
6.2													0.421	0.425	542.321	0.0086773			6.2	0.3	0.3	130.234	2.03479
													0.429							0.3
6.3													0.392	0.392	478.858	0.186455			6.3	0.327	0.321	130.234	1.39934
													0.392							0.315
6.4													0.384	0.38	519.244	0.238201			6.4	0.318	0.319	135.497	1.39971
													0.376							0.32
6.5													0.41	0.416	438.473	0.0603055			6.5	0.315	0.327	122.341	1.31231
													0.422							0.339
6.6													0.412	0.411	582.707	0.0668079			6.6	0.314	0.314	143.389	1.45477
													0.41							0.314
6.7													0.392	0.395	559.629	0.144761			6.7	0.301	0.302	131.55	1.95076
													0.398							0.303
6.8													0.399	0.399	478.858	0.146547			6.8	0.3	0.301	126.288	2.0651
													0.399							0.302
6.9													0.412	0.412	530.783	0.0685926			6.9	0.302	0.3	131.55	2.01444
													0.412							0.298
7													0.415	0.412	473.089	0.0769576			7	0.304	0.305	118.395	2.06311
													0.409			0.119473				0.306			1.676
																0.07377							0.383932
																				ARO 20 ul
																				Abs 540nm	Mean	Pr	Sp. Act.
12.1													0.42	0.414	438.473	0.0716144			12.1	0.316	0.315	147.336	1.38976
													0.408							0.314
12.2													0.395	0.399	507.705	0.138221			12.2	0.316	0.314	88.1385	2.36672
													0.403							0.312
12.3													0.399	0.41	455.781	0.0909723			12.3	0.315	0.314	123.657	1.68691
													0.421							0.313
12.4													0.411	0.416	346.163	0.076387			12.4	0.318	0.314	148.651	1.40327
													0.421							0.31
12.5													0.421	0.423	363.471	0.0260166			12.5	0.324	0.321	130.234	1.39934
													0.425							0.318
12.6													0.41	0.412	415.395	0.0876461			12.6	0.324	0.331	107.871	1.35834
													0.414							0.338
12.7													0.413	0.413	444.242	0.076306			12.7	0.335	0.324	127.604	1.34241
													0.413							0.313
12.8													0.423	0.421	450.011	0.0316698			12.8	0.339	0.315	139.443	1.46843
													0.419							0.291
12.9													0.415	0.415	403.856	0.0715989			12.9	0.325	0.335	96.0315	1.38325
													0.415							0.345
13													0.412	0.412	375.009	0.097085			13	0.334	0.316	118.395	1.69728
													0.412			0.0767517				0.298			1.54957
																0.0319244							0.314757
18.1													0.426	0.425	386.548	0.0121741			18.1	0.317	0.318	124.972	1.54751
													0.424							0.319
18.2													0.426	0.425	357.701	0.0131559			18.2	0.324	0.34	128.919	0.901159
													0.424							0.356
18.3													0.42	0.421	288.469	0.0494049			18.3	0.329	0.325	130.234	1.28762
													0.422							0.321
18.4													0.423	0.421	369.24	0.0385976			18.4	0.324	0.325	117.079	1.43229
													0.419							0.326
18.5													0.42	0.419	507.705	0.0376066			18.5	0.331	0.332	142.074	1.00703
													0.418							0.333
18.6													0.423	0.421	398.087	0.0358007			18.6	0.335	0.333	115.764	1.20624
													0.419							0.331
18.7													0.422	0.423	398.087	0.0237543			18.7	0.329	0.327	123.657	1.29835
													0.424							0.325
18.8													0.421	0.421	357.701	0.0398427			18.8	0.327	0.325	115.764	1.44857
													0.421							0.323
18.9													0.421	0.42	403.856	0.0412688			18.9	0.333	0.331	128.919	1.13657
													0.419							0.329
19													0.416	0.418	467.319	0.0460736			19	0.336	0.332	69.7215	2.05205
													0.42			0.0337679				0.328			1.33174
																0.0130074							0.322647
				Gill 50 ul	ARO 20 ul
0.1				0.454534	0.588794
0.2				0.281435	0.57788
0.3				0.286486	0.808924
0.4				0.168393	0.601734
0.5				0.173095	0.421436
0.6				0.464517	0.752719
0.7				0.422525	0.771537
0.8				0.302056	0.620287
0.9				0.446323	0.6294
1				0.319059	0.833943
3.1				0.204562	1.10166
3.2				0.166615	0.825264
3.3				0.223905	0.943714
3.4				0.19358	1.26011
3.5				0.217969	1.24751
3.6				0.243614	1.13797
3.7				0.21097	1.4282
3.8				0.171897	0.986245
3.9				0.20218	0.974401
4				0.230132	0.791841
6.1				0.197423	1.06566
6.2				0.0086773	2.03479
6.3				0.186455	1.39934
6.4				0.238201	1.39971
6.5				0.0603055	1.31231
6.6				0.0668079	1.45477
6.7				0.144761	1.95076
6.8				0.146547	2.0651
6.9				0.0685926	2.01444
7				0.0769576	2.06311
12.1				0.0716144	1.38976
12.2				0.138221	2.36672
12.3				0.0909723	1.68691
12.4				0.076387	1.40327
12.5				0.0260166	1.39934
12.6				0.0876461	1.35834
12.7				0.076306	1.34241
12.8				0.0316698	1.46843
12.9				0.0715989	1.38325
13				0.097085	1.69728
18.1				0.0121741	1.54751
18.2				0.0131559	0.901159
18.3				0.0494049	1.28762
18.4				0.0385976	1.43229
18.5				0.0376066	1.00703
18.6				0.0358007	1.20624
18.7				0.0237543	1.29835
18.8				0.0398427	1.44857
18.9				0.0412688	1.13657
19				0.0460736	2.05205

## Sheet: H2O2 data
	H2O2 (ug/g)
				Gills 200ul=2 ug	ARO 200 ul=2 ug
Blk
0.1				0.6888	0.7364
0.2				1.0248	1.0724
0.3				1.064	1.1116
0.4				1.2376	1.2852
0.5				0.9016	0.9492
0.6				1.3496	1.3972
0.7				1.008	1.0556
0.8				1.456	1.5036
0.9				0.8568	0.9044
1				1.008	1.0556
3.1				1.96	1.302
3.2				2.0244	1.4084
3.3				2.296	1.5204
3.4				2.1336	1.0724
3.5				2.0216	1.1116
3.6				2.296	0.8876
3.7				2.016	1.3916
3.8				1.9376	1.4756
3.9				2.296	1.4028
4				2.52	1.442
6.1				1.4056	1.4812
6.2				1.736	1.5036
6.3				1.73824	1.6156
6.4				1.62456	1.6884
6.5				1.40224	1.5764
6.6				1.34624	1.5148
6.7				1.456	1.4084
6.8				1.5848	1.3916
6.9				1.736	1.6324
7				1.6744	1.6884
12.1				1.4728	1.7444
12.2				1.5288	1.94824
12.3				1.6072	1.6828
12.4				1.4728	2.1756
12.5				1.568	1.7444
12.6				1.5288	1.7836
12.7				1.6408	1.7444
12.8				1.4168	2.0076
12.9				1.2488	2.0636
13				1.512	2.1868
18.1				1.6408	2.2484
18.2				1.596	2.2932
18.3				1.5288	2.3436
18.4				1.5848	2.2876
18.5				1.344	2.17616
18.6				1.4728	2.12184
18.7				1.3608	2.2484
18.8				1.4224	2.4108
18.9				1.34848	2.4556
19				1.5288	2.6236

## Sheet: Sheet2
				Gill 50 ul	ARO 20 ul
0.1				0.454534	0.588794
0.2				0.281435	0.57788
0.3				0.286486	0.808924
0.4				0.168393	0.601734
0.5				0.173095	0.421436
0.6				0.464517	0.752719
0.7				0.422525	0.771537
0.8				0.302056	0.620287
0.9				0.446323	0.6294
1				0.319059	0.833943
3.1				0.204562	1.10166
3.2				0.166615	0.825264
3.3				0.223905	0.943714
3.4				0.19358	1.26011
3.5				0.217969	1.24751
3.6				0.243614	1.13797
3.7				0.21097	1.4282
3.8				0.171897	0.986245
3.9				0.20218	0.974401
4				0.230132	0.791841
6.1				0.197423	1.06566
6.2				0.0086773	2.03479
6.3				0.186455	1.39934
6.4				0.238201	1.39971
6.5				0.0603055	1.31231
6.6				0.0668079	1.45477
6.7				0.144761	1.95076
6.8				0.146547	2.0651
6.9				0.0685926	2.01444
7				0.0769576	2.06311
12.1				0.0716144	1.38976
12.2				0.138221	2.36672
12.3				0.0909723	1.68691
12.4				0.076387	1.40327
12.5				0.0260166	1.39934
12.6				0.0876461	1.35834
12.7				0.076306	1.34241
12.8				0.0316698	1.46843
12.9				0.0715989	1.38325
13				0.097085	1.69728
18.1				0.0121741	1.54751
18.2				0.0131559	0.901159
18.3				0.0494049	1.28762
18.4				0.0385976	1.43229
18.5				0.0376066	1.00703
18.6				0.0358007	1.20624
18.7				0.0237543	1.29835
18.8				0.0398427	1.44857
18.9				0.0412688	1.13657
19				0.0460736	2.05205

## Sheet: H2O2
			from standard curve 1 fl=0.028 uM H2O2
																Gills 200ul=2 ug					ARO 200 ul=2 ug
																Fl	Mean	M-Blk	H2O2 (ug/g)		Fl	Mean	M-Blk	H2O2 (ug/g)
Blk																200.2	200.2			Blk	199.2	199.35
																200.2					199.5
0.1																211.2	212.5	12.3	0.6888	0.1	214.2	212.5	13.15	0.7364
																213.8					210.8
0.2																217.5	218.5	18.3	1.0248	0.2	215.2	218.5	19.15	1.0724
																219.5					221.8
0.3																218.5	219.2	19	1.064	0.3	218.2	219.2	19.85	1.1116
																219.9					220.2
0.4																221.5	222.3	22.1	1.2376	0.4	221.2	222.3	22.95	1.2852
																223.1					223.4
0.5																217.5	216.3	16.1	0.9016	0.5	217.2	216.3	16.95	0.9492
																215.1					215.4
0.6																225.2	224.3	24.1	1.3496	0.6	225.2	224.3	24.95	1.3972
																223.4					223.4
0.7																217.5	218.2	18	1.008	0.7	217.5	218.2	18.85	1.0556
																218.9					218.9
0.8																226.5	226.2	26	1.456	0.8	226.2	226.2	26.85	1.5036
																225.9					226.2
0.9																216.5	215.5	15.3	0.8568	0.9	216.8	215.5	16.15	0.9044
																214.5					214.2
1																217.5	218.2	18	1.008	1	219.6	218.2	18.85	1.0556
																218.9			1.05952		216.8			1.10712
																			0.231674					0.231674
3.1																236.5	235.2	35	1.96	3.1	223.5	222.6	23.25	1.302
																233.9					221.7
3.2																237.4	236.35	36.15	2.0244	3.2	225.4	224.5	25.15	1.4084
																235.3					223.6
3.3																240.5	241.2	41	2.296	3.3	227.8	226.5	27.15	1.5204
																241.9					225.2
3.4																239.5	238.3	38.1	2.1336	3.4	219.2	218.5	19.15	1.0724
																237.1					217.8
3.5																237.5	236.3	36.1	2.0216	3.5	220.3	219.2	19.85	1.1116
																235.1					218.1
3.6																243.5	241.2	41	2.296	3.6	216.9	215.2	15.85	0.8876
																238.9					213.5
3.7																237.2	236.2	36	2.016	3.7	225.5	224.2	24.85	1.3916
																235.2					222.9
3.8																235.1	234.8	34.6	1.9376	3.8	226.5	225.7	26.35	1.4756
																234.5					224.9
3.9																240.2	241.2	41	2.296	3.9	225.4	224.4	25.05	1.4028
																242.2					223.4
4																246.3	245.2	45	2.52	4	226.9	225.1	25.75	1.442
																244.1			2.15012		223.3			1.30144
																			0.192223					0.207535
6.1																226.5	225.3	25.1	1.4056	6.1	226.8	225.8	26.45	1.4812
																224.1					224.8
6.2																230.1	231.2	31	1.736	6.2	227.5	226.2	26.85	1.5036
																232.3					224.9
6.3																232.2	231.24	31.04	1.73824	6.3	229.6	228.2	28.85	1.6156
																230.28					226.8
6.4																230.2	229.21	29.01	1.62456	6.4	230.4	229.5	30.15	1.6884
																228.22					228.6
6.5																226.5	225.24	25.04	1.40224	6.5	228.5	227.5	28.15	1.5764
																223.98					226.5
6.6																225.2	224.24	24.04	1.34624	6.6	227.8	226.4	27.05	1.5148
																223.28					225
6.7																227.2	226.2	26	1.456	6.7	225.2	224.5	25.15	1.4084
																225.2					223.8
6.8																229.2	228.5	28.3	1.5848	6.8	226.5	224.2	24.85	1.3916
																227.8					221.9
6.9																230.1	231.2	31	1.736	6.9	229.5	228.5	29.15	1.6324
																232.3					227.5
7																232.2	230.1	29.9	1.6744	7	230.5	229.5	30.15	1.6884
																228			1.57041		228.5			1.55008
																			0.154828					0.107168
12.1																227.5	226.5	26.3	1.4728	12.1	231.5	230.5	31.15	1.7444
																225.5					229.5
12.2																228.6	227.5	27.3	1.5288	12.2	233.5	234.14	34.79	1.94824
																226.4					234.78
12.3																229.2	228.9	28.7	1.6072	12.3	230.4	229.4	30.05	1.6828
																228.6					228.4
12.4																226.5	226.5	26.3	1.4728	12.4	237.5	238.2	38.85	2.1756
																226.5					238.9
12.5																227.5	228.2	28	1.568	12.5	231.5	230.5	31.15	1.7444
																228.9					229.5
12.6																229.2	227.5	27.3	1.5288	12.6	230.1	231.2	31.85	1.7836
																225.8					232.3
12.7																230.2	229.5	29.3	1.6408	12.7	231.2	230.5	31.15	1.7444
																228.8					229.8
12.8																224.2	225.5	25.3	1.4168	12.8	234.2	235.2	35.85	2.0076
																226.8					236.2
12.9																223.6	222.5	22.3	1.2488	12.9	236.8	236.2	36.85	2.0636
																221.4					235.6
13																228.5	227.2	27	1.512	13	239.5	238.4	39.05	2.1868
																225.9			1.49968		237.3			1.90814
																			0.110174					0.191942
18.1																230.2	229.5	29.3	1.6408	18.1	240.1	239.5	40.15	2.2484
																228.8					238.9
18.2																227.2	228.7	28.5	1.596	18.2	241.2	240.3	40.95	2.2932
																230.2					239.4
18.3																228.5	227.5	27.3	1.5288	18.3	241.2	241.2	41.85	2.3436
																226.5					241.2
18.4																229.5	228.5	28.3	1.5848	18.4	239.5	240.2	40.85	2.2876
																227.5					240.9
18.5																225.2	224.2	24	1.344	18.5	237.5	238.21	38.86	2.17616
																223.2					238.92
18.6																227.5	226.5	26.3	1.4728	18.6	238.6	237.24	37.89	2.12184
																225.5					235.88
18.7																223.5	224.5	24.3	1.3608	18.7	240.7	239.5	40.15	2.2484
																225.5					238.3
18.8																224.5	225.6	25.4	1.4224	18.8	243.5	242.4	43.05	2.4108
																226.7					241.3
18.9																225.2	224.28	24.08	1.34848	18.9	242.1	243.2	43.85	2.4556
																223.36					244.3
19																228.5	227.5	27.3	1.5288	19	245.2	246.2	46.85	2.6236
																226.5			1.48277					2.32092
																			0.109724					0.145805
																								H2O2 (ug)	Fl	SD
																								1	47.28	0.81
																								2	74.79	2.15
																								4	119.22	3.71
																								6	141.23	2.99
																								8	145.33	5.49
																								10	144.92	4.17
																									5	10	20	50	75	100
																									192.2	387.35	728.35	1597	2103	2595.5
																									181.85	392.55	722.95	1601.5	2122	2609.5
																									192.85	395.35	718	1601.5	2104	2625
																								Mean	188.967	391.75	723.1	1600	2109.67	2610
																								SD	6.17178	4.05956	5.17663	2.59808	10.6927	14.7564
																								2.5	5	10	20	50	75	100
																							Mean	90.25	188.967	391.75	723.1	1600	2109.67	2610
																							SD	5.25	6.17178	4.05956	5.17663	2.59808	10.6927	14.7564
										Gills 200ul=2 ug			ARO 200 ul=2 ug
										Fl	Mean	H2O2 (ug/g)	Fl	Mean	H2O2 (ug/g)
0.1										211.2	212.5	0.6888	214.2	212.5	0.7364
										213.8			210.8
0.2										217.5	218.5	1.0248	215.2	218.5	1.0724
										219.5			221.8
0.3										218.5	219.2	1.064	218.2	219.2	1.1116
										219.9			220.2
0.4										221.5	222.3	1.2376	221.2	222.3	1.2852
										223.1			223.4
0.5										217.5	216.3	0.9016	217.2	216.3	0.9492
										215.1			215.4
0.6										225.2	224.3	1.3496	225.2	224.3	1.3972
										223.4			223.4
0.7										217.5	218.2	1.008	217.5	218.2	1.0556
										218.9			218.9
0.8										226.5	226.2	1.456	226.2	226.2	1.5036
										225.9			226.2
0.9										216.5	215.5	0.8568	216.8	215.5	0.9044
										214.5			214.2
1										217.5	218.2	1.008	219.6	218.2	1.0556
										218.9		1.05952	216.8		1.10712
												0.231674			0.231674
3.1										236.5	235.2	1.96	223.5	222.6	1.302
										233.9			221.7
3.2										237.4	236.35	2.0244	225.4	224.5	1.4084
										235.3			223.6
3.3										240.5	241.2	2.296	227.8	226.5	1.5204
										241.9			225.2
3.4										239.5	238.3	2.1336	219.2	218.5	1.0724
										237.1			217.8
3.5										237.5	236.3	2.0216	220.3	219.2	1.1116
										235.1			218.1
3.6										243.5	241.2	2.296	216.9	215.2	0.8876
										238.9			213.5
3.7										237.2	236.2	2.016	225.5	224.2	1.3916
										235.2			222.9
3.8										235.1	234.8	1.9376	226.5	225.7	1.4756
										234.5			224.9
3.9										240.2	241.2	2.296	225.4	224.4	1.4028
										242.2			223.4
4										246.3	245.2	2.52	226.9	225.1	1.442
										244.1		2.15012	223.3		1.30144
												0.192223			0.207535
6.1										226.5	225.3	1.4056	226.8	225.8	1.4812
										224.1			224.8
6.2										230.1	231.2	1.736	227.5	226.2	1.5036
										232.3			224.9
6.3										232.2	231.24	1.73824	229.6	228.2	1.6156
										230.28			226.8
6.4										230.2	229.21	1.62456	230.4	229.5	1.6884
										228.22			228.6
6.5										226.5	225.24	1.40224	228.5	227.5	1.5764
										223.98			226.5
6.6										225.2	224.24	1.34624	227.8	226.4	1.5148
										223.28			225
6.7										227.2	226.2	1.456	225.2	224.5	1.4084
										225.2			223.8
6.8										229.2	228.5	1.5848	226.5	224.2	1.3916
										227.8			221.9
6.9										230.1	231.2	1.736	229.5	228.5	1.6324
										232.3			227.5
7										232.2	230.1	1.6744	230.5	229.5	1.6884
										228		1.57041	228.5		1.55008
												0.154828			0.107168
12.1										227.5	226.5	1.4728	231.5	230.5	1.7444
										225.5			229.5
12.2										228.6	227.5	1.5288	233.5	234.14	1.94824
										226.4			234.78
12.3										229.2	228.9	1.6072	230.4	229.4	1.6828
										228.6			228.4
12.4										226.5	226.5	1.4728	237.5	238.2	2.1756
										226.5			238.9
12.5										227.5	228.2	1.568	231.5	230.5	1.7444
										228.9			229.5
12.6										229.2	227.5	1.5288	230.1	231.2	1.7836
										225.8			232.3
12.7										230.2	229.5	1.6408	231.2	230.5	1.7444
										228.8			229.8
12.8										224.2	225.5	1.4168	234.2	235.2	2.0076
										226.8			236.2
12.9										223.6	222.5	1.2488	236.8	236.2	2.0636
										221.4			235.6
13										228.5	227.2	1.512	239.5	238.4	2.1868
										225.9		1.49968	237.3		1.90814
												0.110174			0.191942
18.1										230.2	229.5	1.6408	240.1	239.5	2.2484
										228.8			238.9
18.2										227.2	228.7	1.596	241.2	240.3	2.2932
										230.2			239.4
18.3										228.5	227.5	1.5288	241.2	241.2	2.3436
										226.5			241.2
18.4										229.5	228.5	1.5848	239.5	240.2	2.2876
										227.5			240.9
18.5										225.2	224.2	1.344	237.5	238.21	2.17616
										223.2			238.92
18.6										227.5	226.5	1.4728	238.6	237.24	2.12184
										225.5			235.88
18.7										223.5	224.5	1.3608	240.7	239.5	2.2484
										225.5			238.3
18.8										224.5	225.6	1.4224	243.5	242.4	2.4108
										226.7			241.3
18.9										225.2	224.28	1.34848	242.1	243.2	2.4556
										223.36			244.3
19										228.5	227.5	1.5288	245.2	246.2	2.6236
										226.5		1.48277			2.32092
												0.109724			0.145805
