# Supplementary material for: Water deprivation-induced hypoxia and oxidative stress physiology responses in respiratory organs of the Indian stinging fish in near coastal zones
Source: PeerJ. 2024 Jan 25;12:e16793. doi: 10.7717/peerj.16793 (PMC10822137; doi:10.7717/peerj.16793)
Supplement: Supplemental Information 1 [file peerj-12-16793-s001.zip › CAT Final.xls]

## Sheet: Gill
CAT Gills 30 ul
	0'	15'	30'	45'	60'	75'	90'	105'	120'	Abs/sec	Pr (mg/ml) Pr	Pr (mg)	SA
0.1	0.85	0.84	0.831	0.828	0.815	0.81	0.799	0.79	0.784
	0.01	0.009	0.003	0.013	0.005	0.011	0.009	0.006		0.00055	7.61558	0.228467	180.551
0.2	0.849	0.826	0.825	0.821	0.817	0.78	0.776	0.773	0.77
	0.023	0.001	0.004	0.004	0.037	0.004	0.003	0.003		0.000658333	9.00023	0.270007	182.866
0.3	0.825	0.815	0.801	0.786	0.78	0.775	0.763	0.75	0.745
	0.01	0.014	0.015	0.006	0.005	0.012	0.013	0.005		0.000666667	11.1926	0.335778	148.908
0.4	0.804	0.794	0.783	0.768	0.761	0.759	0.749	0.74	0.738
	0.01	0.011	0.015	0.007	0.002	0.01	0.009	0.002		0.00055	8.65406	0.259622	158.885
0.5	0.841	0.829	0.815	0.809	0.795	0.789	0.781	0.777	0.759
	0.012	0.014	0.006	0.014	0.006	0.008	0.004	0.018		0.000683333	10.9618	0.328854	155.844
0.6	0.84	0.831	0.823	0.82	0.807	0.802	0.791	0.775	0.768
	0.009	0.008	0.003	0.013	0.005	0.011	0.016	0.007		0.0006	7.73096	0.231929	194.025
0.7	0.831	0.818	0.817	0.813	0.809	0.772	0.768	0.765	0.762
	0.013	0.001	0.004	0.004	0.037	0.004	0.003	0.003		0.000575	8.19251	0.245775	175.465
0.8	0.817	0.807	0.793	0.778	0.772	0.767	0.755	0.742	0.737
	0.01	0.014	0.015	0.006	0.005	0.012	0.013	0.005		0.000666667	10.6157	0.31847	157.001
0.9	0.796	0.786	0.775	0.76	0.753	0.751	0.741	0.732	0.73
	0.01	0.011	0.015	0.007	0.002	0.01	0.009	0.002		0.00055	8.19251	0.245775	167.836
0.1	0.825	0.821	0.807	0.801	0.787	0.781	0.773	0.769	0.751
	0.004	0.014	0.006	0.014	0.006	0.008	0.004	0.018		0.000616667	9.46177	0.283853	162.936
													168.432
													14.3437
3.1	0.825	0.82	0.819	0.815	0.793	0.785	0.772	0.761	0.756
	0.005	0.001	0.004	0.022	0.008	0.013	0.011	0.005		0.000575	10.3849	0.311546	138.422
3.2	0.814	0.806	0.8	0.797	0.778	0.768	0.758	0.75	0.745
	0.008	0.006	0.003	0.019	0.01	0.01	0.008	0.005		0.000575	10.3849	0.311546	138.422
3.3	0.83	0.825	0.815	0.804	0.794	0.784	0.773	0.761	0.756
	0.005	0.01	0.011	0.01	0.01	0.011	0.012	0.005		0.000616667	12.1157	0.363471	127.245
3.4	0.804	0.801	0.798	0.774	0.773	0.759	0.751	0.745	0.737
	0.003	0.003	0.024	0.001	0.014	0.008	0.006	0.008		0.000558333	10.3849	0.311546	134.41
3.5	0.803	0.799	0.793	0.781	0.771	0.77	0.763	0.758	0.741
	0.004	0.006	0.012	0.01	0.001	0.007	0.005	0.017		0.000516667	8.19251	0.245775	157.664
3.6	0.822	0.814	0.813	0.809	0.787	0.779	0.766	0.755	0.749
	0.008	0.001	0.004	0.022	0.008	0.013	0.011	0.006		0.000608333	10.1541	0.304623	149.775
3.7	0.814	0.8	0.794	0.791	0.772	0.762	0.756	0.752	0.75
	0.014	0.006	0.003	0.019	0.01	0.006	0.004	0.002		0.000533333	10.6157	0.31847	125.601
3.8	0.824	0.819	0.809	0.798	0.788	0.778	0.767	0.755	0.75
	0.005	0.01	0.011	0.01	0.01	0.011	0.012	0.005		0.000616667	12.6926	0.380779	121.462
3.9	0.798	0.795	0.792	0.768	0.767	0.753	0.745	0.739	0.731
	0.003	0.003	0.024	0.001	0.014	0.008	0.006	0.008		0.000558333	11.0772	0.332316	126.01
4	0.797	0.793	0.787	0.775	0.765	0.764	0.757	0.752	0.735
	0.004	0.006	0.012	0.01	0.001	0.007	0.005	0.017		0.000516667	9.231	0.27693	139.927
													135.894
													11.4728
6.1	0.831	0.817	0.791	0.783	0.778	0.76	0.75	0.746	0.741
	0.014	0.026	0.008	0.005	0.018	0.01	0.004	0.005		0.00075	12.2311	0.366932	153.298
6.2	0.814	0.804	0.802	0.785	0.78	0.764	0.76	0.751	0.731
	0.01	0.002	0.017	0.005	0.016	0.004	0.009	0.02		0.000691667	10.8464	0.325393	159.423
6.3	0.813	0.795	0.779	0.767	0.76	0.751	0.738	0.726	0.725
	0.018	0.016	0.012	0.007	0.009	0.013	0.012	0.001		0.000733333	9.57716	0.287315	191.428
6.4	0.828	0.818	0.8	0.795	0.775	0.769	0.747	0.74	0.735
	0.01	0.018	0.005	0.02	0.006	0.022	0.007	0.005		0.000775	10.3849	0.311546	186.569
6.5	0.799	0.7881	0.776	0.77	0.754	0.748	0.726	0.72	0.715
	0.0109	0.0121	0.006	0.016	0.006	0.022	0.006	0.005		0.0007	8.76945	0.263083	199.556
6.6	0.831	0.808	0.782	0.774	0.769	0.751	0.741	0.737	0.732
	0.023	0.026	0.008	0.005	0.018	0.01	0.004	0.005		0.000825	11.6541	0.349624	176.976
6.7	0.81	0.795	0.793	0.776	0.771	0.755	0.751	0.742	0.725
	0.015	0.002	0.017	0.005	0.016	0.004	0.009	0.017		0.000708333	11.1926	0.335778	158.215
6.8	0.795	0.786	0.77	0.758	0.751	0.742	0.729	0.717	0.71
	0.009	0.016	0.012	0.007	0.009	0.013	0.012	0.007		0.000708333	9.57716	0.287315	184.902
6.9	0.819	0.809	0.791	0.786	0.766	0.76	0.738	0.731	0.71
	0.01	0.018	0.005	0.02	0.006	0.022	0.007	0.021		0.000908333	10.6157	0.31847	213.914
7	0.795	0.782	0.767	0.761	0.745	0.739	0.717	0.711	0.706
	0.013	0.015	0.006	0.016	0.006	0.022	0.006	0.005		0.000741667	9.46177	0.283853	195.964
													182.024
													19.9008
12.1	0.799	0.788	0.783	0.773	0.763	0.758	0.742	0.724	0.71
	0.011	0.005	0.01	0.01	0.005	0.016	0.018	0.014		0.000741667	8.76945	0.263083	211.435
12.2	0.853	0.843	0.83	0.812	0.802	0.779	0.769	0.765	0.759
	0.01	0.013	0.018	0.01	0.023	0.01	0.004	0.006		0.000783333	10.1541	0.304623	192.861
12.3	0.819	0.806	0.793	0.774	0.764	0.759	0.757	0.749	0.739
	0.013	0.013	0.019	0.01	0.005	0.002	0.008	0.01		0.000666667	9.11561	0.273468	182.836
12.4	0.795	0.78	0.774	0.764	0.754	0.741	0.734	0.721	0.714
	0.015	0.006	0.01	0.01	0.013	0.007	0.013	0.007		0.000675	6.92325	0.207698	243.744
12.5	0.79	0.778	0.757	0.755	0.749	0.743	0.72	0.718	0.712
	0.012	0.021	0.002	0.006	0.006	0.023	0.002	0.006		0.00065	7.26941	0.218082	223.539
12.6	0.787	0.776	0.771	0.761	0.751	0.746	0.73	0.712	0.708
	0.011	0.005	0.01	0.01	0.005	0.016	0.018	0.004		0.000658333	8.3079	0.249237	198.105
12.7	0.841	0.831	0.818	0.8	0.79	0.767	0.757	0.753	0.747
	0.01	0.013	0.018	0.01	0.023	0.01	0.004	0.006		0.000783333	8.88484	0.266545	220.413
12.8	0.805	0.794	0.781	0.762	0.741	0.724	0.704	0.682	0.674
	0.011	0.013	0.019	0.021	0.017	0.02	0.022	0.008		0.00109167	9.00023	0.270007	303.233
12.9	0.781	0.773	0.76	0.751	0.742	0.725	0.724	0.714	0.704
	0.008	0.013	0.009	0.009	0.017	0.001	0.01	0.01		0.000641667	8.07713	0.242314	198.606
13	0.778	0.766	0.745	0.743	0.737	0.731	0.708	0.706	0.7
	0.012	0.021	0.002	0.006	0.006	0.023	0.002	0.006		0.00065	7.50019	0.225006	216.661
													219.143
													34.3772
18.1	0.831	0.803	0.796	0.779	0.775	0.765	0.754	0.747	0.741
	0.028	0.007	0.017	0.004	0.01	0.011	0.007	0.006		0.00075	7.73096	0.231929	242.531
18.2	0.79	0.774	0.764	0.745	0.724	0.701	0.685	0.662	0.641
	0.016	0.01	0.019	0.021	0.023	0.016	0.023	0.021		0.00124167	7.15402	0.214621	433.905
18.3	0.806	0.782	0.775	0.769	0.76	0.759	0.753	0.741	0.729
	0.024	0.007	0.006	0.009	0.001	0.006	0.012	0.012		0.000641667	5.76938	0.173081	278.049
18.4	0.795	0.784	0.775	0.763	0.751	0.743	0.731	0.72	0.712
	0.011	0.009	0.012	0.012	0.008	0.012	0.011	0.008		0.000691667	7.3848	0.221544	234.152
18.5	0.831	0.811	0.785	0.766	0.756	0.749	0.746	0.728	0.704
	0.02	0.026	0.019	0.01	0.007	0.003	0.018	0.024		0.00105833	10.1541	0.304623	260.568
18.6	0.817	0.789	0.782	0.765	0.761	0.751	0.74	0.733	0.727
	0.028	0.007	0.017	0.004	0.01	0.011	0.007	0.006		0.00075	7.96174	0.238852	235.501
18.7	0.776	0.762	0.751	0.742	0.736	0.724	0.714	0.701	0.685
	0.014	0.011	0.009	0.006	0.012	0.01	0.013	0.016		0.000758333	7.96174	0.238852	238.118
18.8	0.792	0.784	0.761	0.741	0.724	0.714	0.704	0.695	0.674
	0.008	0.023	0.02	0.017	0.01	0.01	0.009	0.021		0.000983333	7.15402	0.214621	343.629
18.9	0.781	0.77	0.761	0.749	0.734	0.726	0.714	0.701	0.682
	0.011	0.009	0.012	0.015	0.008	0.012	0.013	0.019		0.000825	8.07713	0.242314	255.351
19	0.804	0.797	0.771	0.752	0.742	0.735	0.732	0.714	0.705
	0.007	0.026	0.019	0.01	0.007	0.003	0.018	0.009		0.000825	9.34639	0.280392	220.673
													274.248
													65.9573

## Sheet: ARO
CAT ARO 25 ul
										0.1 30ul
	0'	15'	30'	45'	60'	75'	90'	105'	120'	Abs/sec	Pr (mg/ml) Pr	Pr (mg)	SA
0.1	0.854	0.842	0.834	0.824	0.815	0.795	0.784	0.774	0.765
	0.012	0.008	0.01	0.009	0.02	0.011	0.01	0.009		0.000741667	6.11707	0.152927	363.736
0.2	0.828	0.818	0.806	0.804	0.776	0.772	0.763	0.759	0.747
	0.01	0.012	0.002	0.028	0.004	0.009	0.004	0.012		0.000675	5.19623	0.129906	389.706
0.3	0.833	0.818	0.813	0.81	0.778	0.777	0.763	0.754	0.737
	0.015	0.005	0.003	0.032	0.001	0.014	0.009	0.017		0.0008	6.5775	0.164437	364.88
0.4	0.828	0.813	0.81	0.779	0.778	0.765	0.752	0.748	0.74
	0.015	0.003	0.031	0.001	0.013	0.013	0.004	0.008		0.000733333	5.98552	0.149638	367.553
0.5	0.847	0.829	0.815	0.806	0.794	0.782	0.78	0.764	0.751
	0.018	0.014	0.009	0.012	0.012	0.002	0.016	0.013		0.0008	6.77483	0.169371	354.253
0.6	0.781	0.774	0.761	0.754	0.748	0.731	0.721	0.712	0.702
	0.007	0.013	0.007	0.006	0.017	0.01	0.009	0.01		0.000658333	5.39355	0.134839	366.178
0.7	0.743	0.733	0.721	0.719	0.691	0.687	0.678	0.674	0.662
	0.01	0.012	0.002	0.028	0.004	0.009	0.004	0.012		0.000675	5.262	0.13155	384.835
0.8	0.748	0.733	0.728	0.725	0.693	0.692	0.678	0.669	0.652
	0.015	0.005	0.003	0.032	0.001	0.014	0.009	0.017		0.0008	6.0513	0.151282	396.609
0.9	0.743	0.728	0.725	0.694	0.693	0.68	0.667	0.663	0.651
	0.015	0.003	0.031	0.001	0.013	0.013	0.004	0.012		0.000766667	5.72242	0.143061	401.928
0.1	0.762	0.744	0.73	0.721	0.714	0.697	0.695	0.679	0.666
	0.018	0.014	0.009	0.007	0.017	0.002	0.016	0.013		0.0008	6.38018	0.159504	376.165
													376.584
													15.8965
3.1	0.829	0.817	0.803	0.795	0.789	0.778	0.775	0.764	0.748
	0.012	0.014	0.008	0.006	0.011	0.003	0.011	0.016		0.000675	6.18285	0.154571	327.519
3.2	0.825	0.823	0.811	0.797	0.779	0.766	0.75	0.74	0.737
	0.002	0.012	0.014	0.018	0.013	0.016	0.01	0.003		0.000733333	6.64328	0.166082	331.162
3.3	0.847	0.822	0.806	0.803	0.8	0.784	0.77	0.769	0.765
	0.025	0.016	0.003	0.003	0.016	0.014	0.001	0.004		0.000683333	7.03793	0.175948	291.279
3.4	0.819	0.816	0.795	0.786	0.778	0.776	0.769	0.743	0.74
	0.003	0.021	0.009	0.008	0.002	0.007	0.026	0.003		0.000658333	6.51173	0.162793	303.299
3.5	0.819	0.816	0.795	0.786	0.778	0.776	0.769	0.743	0.74
	0.003	0.021	0.009	0.008	0.002	0.007	0.026	0.003		0.000658333	6.5775	0.164437	300.266
3.6	0.727	0.715	0.701	0.693	0.687	0.676	0.673	0.662	0.646
	0.012	0.014	0.008	0.006	0.011	0.003	0.011	0.016		0.000675	5.98552	0.149638	338.316
3.7	0.723	0.721	0.709	0.695	0.677	0.664	0.648	0.638	0.635
	0.002	0.012	0.014	0.018	0.013	0.016	0.01	0.003		0.000733333	6.38018	0.159504	344.818
3.8	0.745	0.72	0.704	0.701	0.698	0.682	0.668	0.667	0.663
	0.025	0.016	0.003	0.003	0.016	0.014	0.001	0.004		0.000683333	6.90637	0.172659	296.827
3.9	0.717	0.714	0.693	0.684	0.676	0.674	0.667	0.641	0.638
	0.003	0.021	0.009	0.008	0.002	0.007	0.026	0.003		0.000658333	6.64328	0.166082	297.293
4	0.799	0.796	0.775	0.766	0.758	0.756	0.749	0.723	0.72
	0.003	0.021	0.009	0.008	0.002	0.007	0.026	0.003		0.000658333	6.3144	0.15786	312.777
													314.356
													19.4706
6.1	0.845	0.836	0.821	0.806	0.798	0.777	0.774	0.76	0.759
	0.009	0.015	0.015	0.008	0.021	0.003	0.014	0.001		0.000716667	7.03793	0.175948	305.488
6.2	0.821	0.81	0.797	0.794	0.795	0.776	0.763	0.758	0.755
	0.011	0.013	0.003	-0.001	0.019	0.013	0.005	0.003		0.00055	6.51173	0.162793	253.389
6.3	0.828	0.82	0.797	0.778	0.776	0.758	0.754	0.751	0.743
	0.008	0.023	0.019	0.002	0.018	0.004	0.003	0.008		0.000708333	6.51173	0.162793	326.334
6.4	0.82	0.81	0.801	0.787	0.781	0.773	0.759	0.753	0.751
	0.01	0.009	0.014	0.006	0.008	0.014	0.006	0.002		0.000575	6.77483	0.169371	254.619
6.5	0.795	0.781	0.759	0.752	0.738	0.717	0.715	0.71	0.701
	0.014	0.022	0.007	0.014	0.021	0.002	0.005	0.009		0.000783333	6.11707	0.152927	384.171
6.6	0.814	0.805	0.79	0.775	0.767	0.746	0.743	0.729	0.728
	0.009	0.015	0.015	0.008	0.021	0.003	0.014	0.001		0.000716667	7.16948	0.179237	299.882
6.7	0.79	0.779	0.766	0.763	0.764	0.745	0.732	0.727	0.724
	0.011	0.013	0.003	-0.001	0.019	0.013	0.005	0.003		0.00055	6.5775	0.164437	250.855
6.8	0.797	0.789	0.766	0.747	0.745	0.727	0.723	0.72	0.712
	0.008	0.023	0.019	0.002	0.018	0.004	0.003	0.008		0.000708333	6.3144	0.15786	336.532
6.9	0.789	0.779	0.77	0.756	0.75	0.742	0.728	0.722	0.72
	0.01	0.009	0.014	0.006	0.008	0.014	0.006	0.002		0.000575	6.5775	0.164437	262.258
7	0.765	0.754	0.745	0.735	0.724	0.715	0.701	0.695	0.684
	0.011	0.009	0.01	0.011	0.009	0.014	0.006	0.011		0.000675	5.91975	0.147994	342.075
													301.56
													45.8992
12.1	0.837	0.823	0.82	0.793	0.788	0.771	0.761	0.757	0.751
	0.014	0.003	0.027	0.005	0.017	0.01	0.004	0.006		0.000716667	7.3668	0.18417	291.85
12.2	0.803	0.791	0.784	0.772	0.761	0.756	0.752	0.75	0.742
	0.012	0.007	0.012	0.011	0.005	0.004	0.002	0.008		0.000508333	4.40693	0.110173	346.046
12.3	0.821	0.808	0.797	0.779	0.769	0.756	0.753	0.75	0.745
	0.013	0.011	0.018	0.01	0.013	0.003	0.003	0.005		0.000633333	6.18285	0.154571	307.302
12.4	0.852	0.834	0.829	0.818	0.807	0.789	0.779	0.776	0.771
	0.018	0.005	0.011	0.011	0.018	0.01	0.003	0.005		0.000675	7.43257	0.185814	272.449
12.5	0.813	0.809	0.805	0.799	0.797	0.784	0.769	0.761	0.749
	0.004	0.004	0.006	0.002	0.013	0.015	0.008	0.012		0.000533333	6.51173	0.162793	245.711
12.6	0.772	0.758	0.755	0.728	0.723	0.706	0.696	0.692	0.686
	0.014	0.003	0.027	0.005	0.017	0.01	0.004	0.006		0.000716667	5.39355	0.134839	398.624
12.7	0.738	0.726	0.719	0.707	0.696	0.691	0.687	0.685	0.677
	0.012	0.007	0.012	0.011	0.005	0.004	0.002	0.008		0.000508333	6.38018	0.159504	239.022
12.8	0.756	0.743	0.732	0.714	0.704	0.691	0.688	0.685	0.68
	0.013	0.011	0.018	0.01	0.013	0.003	0.003	0.005		0.000633333	6.97215	0.174304	272.513
12.9	0.787	0.769	0.764	0.753	0.742	0.724	0.714	0.711	0.706
	0.018	0.005	0.011	0.011	0.018	0.01	0.003	0.005		0.000675	4.80157	0.120039	421.737
13	0.748	0.744	0.74	0.734	0.732	0.719	0.704	0.696	0.684
	0.004	0.004	0.006	0.002	0.013	0.015	0.008	0.012		0.000533333	5.91975	0.147994	270.282
													306.553
													62.7345
18.1	0.85	0.845	0.831	0.821	0.814	0.804	0.795	0.781	0.771
	0.005	0.014	0.01	0.007	0.01	0.009	0.014	0.01		0.000658333	6.24862	0.156216	316.07
18.2	0.823	0.802	0.797	0.79	0.764	0.762	0.75	0.738	0.727
	0.021	0.005	0.007	0.026	0.002	0.012	0.012	0.011		0.0008	6.44595	0.161149	372.327
18.3	0.821	0.813	0.798	0.794	0.779	0.774	0.762	0.758	0.752
	0.008	0.015	0.004	0.015	0.005	0.012	0.004	0.006		0.000575	6.51173	0.162793	264.907
18.4	0.801	0.799	0.791	0.772	0.761	0.754	0.742	0.736	0.735
	0.002	0.008	0.019	0.011	0.007	0.012	0.006	0.001		0.00055	5.85397	0.146349	281.86
18.5	0.829	0.818	0.8	0.796	0.788	0.755	0.754	0.75	0.744
	0.011	0.018	0.004	0.008	0.033	0.001	0.004	0.006		0.000708333	7.1037	0.177593	299.14
18.6	0.829	0.824	0.812	0.805	0.795	0.784	0.772	0.765	0.752
	0.005	0.012	0.007	0.01	0.011	0.012	0.007	0.013		0.000641667	5.7882	0.144705	332.573
18.7	0.802	0.781	0.776	0.769	0.743	0.741	0.729	0.717	0.706
	0.021	0.005	0.007	0.026	0.002	0.012	0.012	0.011		0.0008	6.18285	0.154571	388.171
18.8	0.8	0.792	0.777	0.773	0.758	0.753	0.741	0.737	0.731
	0.008	0.015	0.004	0.015	0.005	0.012	0.004	0.006		0.000575	5.7882	0.144705	298.02
18.9	0.78	0.778	0.77	0.751	0.74	0.733	0.721	0.715	0.714
	0.002	0.008	0.019	0.011	0.007	0.012	0.006	0.001		0.00055	6.44595	0.161149	255.975
19	0.804	0.8	0.798	0.792	0.789	0.782	0.778	0.77	0.765
	0.004	0.002	0.006	0.003	0.007	0.004	0.008	0.005		0.000325	3.48608	0.0871519	279.684
													308.873
													44.0372

## Sheet: All
													CAT Gills 30 ul				CAT ARO 25 ul									Final data
													Abs/sec	Pr (mg/ml) Pr	Pr (mg)	SA	Abs/sec	Pr (mg/ml) Pr	Pr (mg)	SA										Gills	ARO	CAT
0.1													0.00055	7.61558	0.228467	180.551	0.000741667	6.11707	0.152927	363.736						0.1				180.551	363.736	101.001
0.2													0.000658333	9.00023	0.270007	182.866	0.000675	5.19623	0.129906	389.706						0.2				182.866	389.706	88.9813
0.3													0.000666667	11.1926	0.335778	148.908	0.0008	6.5775	0.164437	364.88						0.3				148.908	364.88	97.1589
0.4													0.00055	8.65406	0.259622	158.885	0.000733333	5.98552	0.149638	367.553						0.4				158.885	367.553	65.0026
0.5													0.000683333	10.9618	0.328854	155.844	0.0008	6.77483	0.169371	354.253						0.5				155.844	354.253	51.1496
0.6													0.0006	7.73096	0.231929	194.025	0.000658333	5.39355	0.134839	366.178						0.6				194.025	366.178	101.803
0.7													0.000575	8.19251	0.245775	175.465	0.000675	5.262	0.13155	384.835						0.7				175.465	384.835	60.6085
0.8													0.000666667	10.6157	0.31847	157.001	0.0008	6.0513	0.151282	396.609						0.8				157.001	396.609	84.9014
0.9													0.00055	8.19251	0.245775	167.836	0.000766667	5.72242	0.143061	401.928						0.9				167.836	401.928	76.5021
1													0.000616667	9.46177	0.283853	162.936	0.0008	6.38018	0.159504	376.165						1				162.936	376.165	72.8234
																168.432				376.584						3.1				157.664	300.266	38.2488
																14.3437				15.8965						3.2				138.422	327.519	46.7031
																										3.3				138.422	331.162	40.2078
3.1													0.000516667	8.19251	0.245775	157.664	0.000658333	6.5775	0.164437	300.266						3.4				127.245	291.279	49.1562
3.2													0.000575	10.3849	0.311546	138.422	0.000675	6.18285	0.154571	327.519						3.5				134.41	303.299	31.3082
3.3													0.000575	10.3849	0.311546	138.422	0.000733333	6.64328	0.166082	331.162						3.6				149.775	338.316	56.2675
3.4													0.000616667	12.1157	0.363471	127.245	0.000683333	7.03793	0.175948	291.279						3.7				125.601	344.818	40.4106
3.5													0.000558333	10.3849	0.311546	134.41	0.000658333	6.51173	0.162793	303.299						3.8				121.462	296.827	40.4754
3.6													0.000608333	10.1541	0.304623	149.775	0.000675	5.98552	0.149638	338.316						3.9				126.01	297.293	31.5864
3.7													0.000533333	10.6157	0.31847	125.601	0.000733333	6.38018	0.159504	344.818						4				139.927	312.777	38.9808
3.8													0.000616667	12.6926	0.380779	121.462	0.000683333	6.90637	0.172659	296.827						6.1				153.298	305.488	35.8348
3.9													0.000558333	11.0772	0.332316	126.01	0.000658333	6.64328	0.166082	297.293						6.2				159.423	253.389	33.8801
4													0.000516667	9.231	0.27693	139.927	0.000658333	6.3144	0.15786	312.777						6.3				191.428	326.334	30.5895
																135.894				314.356						6.4				186.569	254.619	36.4927
																11.4728				19.4706						6.5				199.556	384.171	32.647
																										6.6				176.976	299.882	35.3253
6.1													0.00075	12.2311	0.366932	153.298	0.000716667	7.03793	0.175948	305.488						6.7				158.215	250.855	34.9936
6.2													0.000691667	10.8464	0.325393	159.423	0.00055	6.51173	0.162793	253.389						6.8				184.902	336.532	30.3151
6.3													0.000733333	9.57716	0.287315	191.428	0.000708333	6.51173	0.162793	326.334						6.9				213.914	262.258	36.9793
6.4													0.000775	10.3849	0.311546	186.569	0.000575	6.77483	0.169371	254.619						7				195.964	342.075	32.647
6.5													0.0007	8.76945	0.263083	199.556	0.000783333	6.11707	0.152927	384.171						12.1				211.435	291.85	25.7361
6.6													0.000825	11.6541	0.349624	176.976	0.000716667	7.16948	0.179237	299.882						12.2				192.861	346.046	29.5047
6.7													0.000708333	11.1926	0.335778	158.215	0.00055	6.5775	0.164437	250.855						12.3				182.836	307.302	26.7233
6.8													0.000708333	9.57716	0.287315	184.902	0.000708333	6.3144	0.15786	336.532						12.4				243.744	272.449	24.6593
6.9													0.000908333	10.6157	0.31847	213.914	0.000575	6.5775	0.164437	262.258						12.5				223.539	245.711	21.6675
7													0.000741667	9.46177	0.283853	195.964	0.000675	5.91975	0.147994	342.075						12.6				198.105	398.624	26.0777
																182.024				301.56						12.7				220.413	239.022	30.0156
																19.9008				45.8992						12.8				303.233	272.513	30.766
																										12.9				198.606	421.737	25.1862
12.1													0.000741667	8.76945	0.263083	211.435	0.000716667	7.3668	0.18417	291.85						13				216.661	270.282	24.6562
12.2													0.000783333	10.1541	0.304623	192.861	0.000508333	4.40693	0.110173	346.046						18.1				242.531	316.07	19.1196
12.3													0.000666667	9.11561	0.273468	182.836	0.000633333	6.18285	0.154571	307.302						18.2				433.905	372.327	21.513
12.4													0.000675	6.92325	0.207698	243.744	0.000675	7.43257	0.185814	272.449						18.3				278.049	264.907	19.0464
12.5													0.00065	7.26941	0.218082	223.539	0.000533333	6.51173	0.162793	245.711						18.4				234.152	281.86	23.4957
12.6													0.000658333	8.3079	0.249237	198.105	0.000716667	5.39355	0.134839	398.624						18.5				260.568	299.14	32.3719
12.7													0.000783333	8.88484	0.266545	220.413	0.000508333	6.38018	0.159504	239.022						18.6				235.501	332.573	19.3617
12.8													0.00109167	9.00023	0.270007	303.233	0.000633333	6.97215	0.174304	272.513						18.7				238.118	388.171	26.1465
12.9													0.000641667	8.07713	0.242314	198.606	0.000675	4.80157	0.120039	421.737						18.8				343.629	298.02	19.3805
13													0.00065	7.50019	0.225006	216.661	0.000533333	5.91975	0.147994	270.282						18.9				255.351	255.975	24.2789
																219.143				306.553						19				220.673	279.684	39.0891
																34.3772				62.7345
18.1													0.00075	7.73096	0.231929	242.531	0.000658333	6.24862	0.156216	316.07
18.2													0.00124167	7.15402	0.214621	433.905	0.0008	6.44595	0.161149	372.327
18.3													0.000641667	5.76938	0.173081	278.049	0.000575	6.51173	0.162793	264.907
18.4													0.000691667	7.3848	0.221544	234.152	0.00055	5.85397	0.146349	281.86
18.5													0.00105833	10.1541	0.304623	260.568	0.000708333	7.1037	0.177593	299.14
18.6													0.00075	7.96174	0.238852	235.501	0.000641667	5.7882	0.144705	332.573
18.7													0.000758333	7.96174	0.238852	238.118	0.0008	6.18285	0.154571	388.171
18.8													0.000983333	7.15402	0.214621	343.629	0.000575	5.7882	0.144705	298.02
18.9													0.000825	8.07713	0.242314	255.351	0.00055	6.44595	0.161149	255.975
19													0.000825	9.34639	0.280392	220.673	0.000325	3.48608	0.0871519	279.684
																274.248				308.873
																65.9573				44.0372
