# Supplementary material for: Water deprivation-induced hypoxia and oxidative stress physiology responses in respiratory organs of the Indian stinging fish in near coastal zones
Source: PeerJ. 2024 Jan 25;12:e16793. doi: 10.7717/peerj.16793 (PMC10822137; doi:10.7717/peerj.16793)
Supplement: Supplemental Information 1 [file peerj-12-16793-s001.zip › PC Final.xls]

## Sheet: Gill
PC	Gill	0 hours						3 hours								6 hours
	280 nm	366 nm	280 nm						280 nm	366 nm	280 nm						280 nm	366 nm	280 nm
0.1	0.187	0.035	0.151	0.028262	0.547101	3.05198		3.1	0.116	0.011	0.141	0.0133707	0.51087	4.68222		6.1	0.116	0.022	0.131	0.0248448	0.474638	4.25	3.27061
	0.151	0.065	0.151	0.065					0.141	0.066	0.141	0.066					0.131	0.059	0.131	0.059
0.2	0.123	0.015	0.12	0.0146341	0.434783	3.24	4.63778	3.2	0.101	0.01	0.112	0.0110891	0.405797	4.9181		6.2	0.123	0.018	0.14	0.0204878	0.507246	4.24	3.62995
	0.12	0.059	0.12	0.059					0.112	0.055	0.112	0.055					0.14	0.061	0.14	0.061
0.3	0.181	0.031	0.201	0.0344254	0.728261	3.15631		3.3	0.136	0.014	0.17	0.0175	0.615942	4.68563		6.3	0.155	0.014	0.176	0.0158968	0.637681	4.28379
	0.201	0.085	0.201	0.085					0.17	0.081	0.17	0.081					0.176	0.076	0.176	0.076
0.4	0.159	0.017	0.17	0.0181761	0.615942	3.23	5.15226	3.4	0.127	0.011	0.151	0.0130787	0.547101	5.39328		6.4	0.153	0.017	0.158	0.0175556	0.572464	4.08436
	0.17	0.088	0.17	0.088					0.151	0.078	0.151	0.078					0.158	0.069	0.158	0.069
0.5	0.135	0.016	0.145	0.0171852	0.525362	2.92538		3.5	0.102	0.005	0.117	0.00573529	0.423913	6.13966		6.5	0.149	0.016	0.151	0.0162148	0.547101	4.30202
	0.145	0.051	0.145	0.051					0.117	0.063	0.117	0.063					0.151	0.068	0.151	0.068
0.6	0.172	0.026	0.161	0.0243372	0.583333	3.6357		3.6	0.125	0.022	0.153	0.026928	0.554348	4.10531		6.6	0.107	0.013	0.136	0.0165234	0.492754	4.56356
	0.161	0.071	0.161	0.071					0.153	0.077	0.153	0.077					0.136	0.066	0.136	0.066
0.7	0.113	0.017	0.141	0.0212124	0.51087	3.22	4.60733	3.7	0.106	0.015	0.125	0.0176887	0.452899	4.91	3.74433	6.7	0.126	0.022	0.144	0.0251429	0.521739	4.14	3.21072
	0.141	0.073	0.141	0.073					0.125	0.055	0.125	0.055					0.144	0.062	0.144	0.062
0.8	0.176	0.026	0.213	0.0314659	0.771739	3.32946		3.8	0.152	0.018	0.189	0.0223816	0.684783	5.15165		6.8	0.159	0.022	0.177	0.0244906	0.641304	3.72141
	0.213	0.088	0.213	0.088					0.189	0.1	0.189	0.1					0.177	0.077	0.177	0.077
0.9	0.158	0.021	0.178	0.0236582	0.644928	3.63	4.81625	3.9	0.133	0.013	0.164	0.0160301	0.594203	5.81087		6.9	0.156	0.013	0.168	0.014	0.608696	4.33074
	0.178	0.092	0.178	0.092					0.164	0.092	0.164	0.092					0.168	0.072	0.168	0.072
0.1	0.125	0.019	0.156	0.023712	0.565217	2.51592		3.1	0.11	0.014	0.133	0.0169273	0.481884	4.62841		6.1	0.155	0.013	0.156	0.0130839	0.565217	4.57671
	0.156	0.055	0.156	0.055					0.133	0.066	0.133	0.066					0.156	0.07	0.156	0.07
						3.19347								5.04251								4.24926
						0.326798								0.602687								0.243692
12 hours								18 hours
	280 nm	366 nm	280 nm						280 nm	366 nm	280 nm
12.1	0.117	0.017	0.131	0.0190342	0.474638	4.11429		18.1	0.124	0.021	0.122	0.0206613	0.442029	3.94204
	0.131	0.062	0.131	0.062					0.122	0.059	0.122	0.059
12.2	0.106	0.007	0.128	0.00845283	0.463768	5.0517		18.2	0.081	0.008	0.134	0.0132346	0.485507	4.09703
	0.128	0.06	0.128	0.06					0.134	0.057	0.134	0.057
12.3	0.131	0.008	0.166	0.0101374	0.601449	4.54	5.80831	18.3	0.128	0.011	0.16	0.01375	0.57971	4.25327
	0.166	0.087	0.166	0.087					0.16	0.068	0.16	0.068
12.4	0.162	0.01	0.193	0.0119136	0.699275	4.42534		18.4	0.124	0.008	0.17	0.0109677	0.615942	4.50353
	0.193	0.08	0.193	0.08					0.17	0.072	0.17	0.072
12.5	0.184	0.018	0.216	0.0211304	0.782609	3.9996		18.5	0.123	0.008	0.13	0.00845528	0.471014	4.01	4.68427
	0.216	0.09	0.216	0.09					0.13	0.057	0.13	0.057
12.6	0.103	0.01	0.141	0.0136893	0.51087	4.65387		18.6	0.136	0.028	0.135	0.0277941	0.48913	3.45717
	0.141	0.066	0.141	0.066					0.135	0.065	0.135	0.065
12.7	0.098	0.01	0.134	0.0136735	0.485507	5.36653		18.7	0.086	0.015	0.138	0.0240698	0.5	3.35696
	0.134	0.071	0.134	0.071					0.138	0.061	0.138	0.061
12.8	0.123	0.005	0.174	0.00707317	0.630435	4.53	6.33892	18.8	0.125	0.01	0.168	0.01344	0.608696	4.14855
	0.174	0.095	0.174	0.095					0.168	0.069	0.168	0.069
12.9	0.156	0.011	0.198	0.0139615	0.717391	4.56396		18.9	0.124	0.013	0.172	0.0180323	0.623188	4.22767
	0.198	0.086	0.198	0.086					0.172	0.076	0.172	0.076
12.1	0.178	0.018	0.223	0.0225506	0.807971	4.13168		18.1	0.123	0.009	0.137	0.0100244	0.496377	4.02	5.03376
	0.223	0.096	0.223	0.096					0.137	0.065	0.137	0.065
						4.5377								4.00162
						0.423179								0.351664
				Gill
				0 h	3 h	6 h	12 h	18 h
				3.05198	4.68222	4.25	4.11429	3.94204
				3.24	4.9181	4.24	5.0517	4.09703
				3.15631	4.68563	4.28379	4.54	4.25327
				3.23	5.39328	4.08436	4.42534	4.50353
				2.92538	6.13966	4.30202	3.9996	4.01
				3.6357	4.10531	4.56356	4.65387	3.45717
				3.22	4.91	4.14	5.36653	3.35696
				3.32946	5.15165	3.72141	4.53	4.14855
				3.63	5.81087	4.33074	4.56396	4.22767
				2.51592	4.62841	4.57671	4.13168	4.02
				3.19347	5.04251	4.24926	4.5377	4.00162
				0.326798	0.602687	0.243692	0.423179	0.351664

## Sheet: AR
PC	AR	0 hours						3 hours								6 hours
	280 nm	366 nm	280 nm						280 nm	366 nm	280 nm						280 nm	366 nm	280 nm
0.1	0.184	0.042	0.201	0.0458804	0.728261	3.0655		3.1	0.211	0.036	0.248	0.0423128	0.898551	3.62604		6.1	0.19	0.026	0.218	0.0298316	0.789855	4.3829
	0.201	0.095	0.201	0.095					0.248	0.114	0.248	0.114					0.218	0.106	0.218	0.106
0.2	0.234	0.04	0.263	0.0449573	0.952899	4.10394		3.2	0.196	0.029	0.236	0.0349184	0.855072	4.30976		6.2	0.224	0.04	0.274	0.0489286	0.992754	3.20799
	0.263	0.131	0.263	0.131					0.236	0.116	0.236	0.116					0.274	0.119	0.274	0.119
0.3	0.203	0.037	0.244	0.0444729	0.884058	3.57443		3.3	0.212	0.038	0.241	0.0431981	0.873188	3.52913		6.3	0.211	0.033	0.283	0.0442607	1.02536	3.66749
	0.244	0.114	0.244	0.114					0.241	0.111	0.241	0.111					0.283	0.127	0.283	0.127
0.4	0.218	0.031	0.24	0.0341284	0.869565	3.54748		3.4	0.158	0.033	0.197	0.0411456	0.713768	4.1		6.4	0.177	0.032	0.208	0.0376045	0.753623	3.40114
	0.24	0.102	0.24	0.102					0.197	0.11	0.197	0.11					0.208	0.094	0.208	0.094
0.5	0.224	0.045	0.245	0.0492187	0.887681	3.06085		3.5	0.201	0.026	0.246	0.0318209	0.891304	4.03755		6.5	0.218	0.036	0.299	0.0493761	1.08333	3.50834
	0.245	0.109	0.245	0.109					0.246	0.111	0.246	0.111					0.299	0.133	0.299	0.133
0.6	0.184	0.04	0.219	0.0476087	0.793478	4.26109		3.6	0.212	0.042	0.259	0.0513113	0.938406	3.56898		6.6	0.193	0.026	0.24	0.0323316	0.869565	4.05953
	0.219	0.122	0.219	0.122					0.259	0.125	0.259	0.125					0.24	0.11	0.24	0.11
0.7	0.235	0.039	0.275	0.0456383	0.996377	4.34995		3.7	0.197	0.036	0.249	0.0455025	0.902174	3.90419		6.7	0.231	0.041	0.278	0.049342	1.00725	3.41392
	0.275	0.141	0.275	0.141					0.249	0.123	0.249	0.123					0.278	0.125	0.278	0.125
0.8	0.207	0.035	0.253	0.0427778	0.916667	3.77924		3.8	0.213	0.034	0.256	0.0408638	0.927536	4.26974		6.8	0.224	0.035	0.299	0.0467187	1.08333	3.36811
	0.253	0.119	0.253	0.119					0.256	0.128	0.256	0.128					0.299	0.127	0.299	0.127
0.9	0.228	0.038	0.259	0.0431667	0.938406	3.52755		3.9	0.163	0.025	0.218	0.0334356	0.789855	4.1	5.61407	6.9	0.182	0.033	0.233	0.0422473	0.844203	3.59382
	0.259	0.116	0.259	0.116					0.218	0.131	0.218	0.131					0.233	0.109	0.233	0.109
0.1	0.225	0.044	0.266	0.0520178	0.963768	3.63038		3.1	0.208	0.029	0.255	0.0355529	0.923913	4.25259		6.1	0.216	0.039	0.321	0.0579583	1.16304	3.40146
	0.266	0.129	0.266	0.129					0.255	0.122	0.255	0.122					0.321	0.145	0.321	0.145
						3.69004								3.9698								3.60047
						0.446024								0.298389								0.358721
12 hours								18 hours
	280 nm	366 nm	280 nm						280 nm	366 nm	280 nm
12.1	0.168	0.027	0.22	0.0353571	0.797101	4.42713		18.1	0.175	0.022	0.225	0.0282857	0.815217	4.89025
	0.22	0.113	0.22	0.113					0.225	0.116	0.225	0.116
12.2	0.237	0.034	0.282	0.0404557	1.02174	4.67	3.84975	18.2	0.197	0.025	0.29	0.036802	1.05072	4.7	3.77182
	0.282	0.127	0.282	0.127					0.29	0.124	0.29	0.124
12.3	0.205	0.027	0.245	0.0322683	0.887681	5.20875		18.3	0.202	0.022	0.261	0.0284257	0.945652	5.2183
	0.245	0.134	0.245	0.134					0.261	0.137	0.261	0.137
12.4	0.213	0.032	0.267	0.0401127	0.967391	4.27007		18.4	0.179	0.021	0.236	0.0276872	0.855072	4.95989
	0.267	0.131	0.267	0.131					0.236	0.121	0.236	0.121
12.5	0.172	0.028	0.237	0.0385814	0.858696	5.05042		18.5	0.245	0.032	0.312	0.040751	1.13043	4.7	3.66874
	0.237	0.134	0.237	0.134					0.312	0.132	0.312	0.132
12.6	0.239	0.034	0.303	0.0431046	1.09783	4.67	3.88727	18.6	0.175	0.024	0.235	0.0322286	0.851449	4.9521
	0.303	0.137	0.303	0.137					0.235	0.125	0.235	0.125
12.7	0.21	0.031	0.263	0.0388238	0.952899	4.92115		18.7	0.196	0.032	0.301	0.0491429	1.09058	4.7	3.5781
	0.263	0.142	0.263	0.142					0.301	0.135	0.301	0.135
12.8	0.222	0.039	0.282	0.0495405	1.02174	4.60218		18.8	0.207	0.028	0.277	0.0374686	1.00362	4.96023
	0.282	0.153	0.282	0.153					0.277	0.147	0.277	0.147
12.9	0.205	0.027	0.245	0.0322683	0.887681	5.20875		18.9	0.186	0.024	0.258	0.0332903	0.934783	4.99384
	0.245	0.134	0.245	0.134					0.258	0.136	0.258	0.136
12.1	0.213	0.032	0.267	0.0401127	0.967391	4.27007		18.1	0.254	0.039	0.319	0.0489803	1.1558	4.7	3.53989
	0.267	0.131	0.267	0.131					0.319	0.139	0.319	0.139
						4.72985								4.87746
						0.355269								0.174823
			ARO
			0 h	3 h	6 h	12 h	18 h
			3.0655	3.62604	4.3829	4.42713	4.89025
			4.10394	4.30976	3.20799	4.67	4.7
			3.57443	3.52913	3.66749	5.20875	5.2183
			3.54748	4.1	3.40114	4.27007	4.95989
			3.06085	4.03755	3.50834	5.05042	4.7
			4.26109	3.56898	4.05953	4.67	4.9521
			4.34995	3.90419	3.41392	4.92115	4.7
			3.77924	4.26974	3.36811	4.60218	4.96023
			3.52755	4.1	3.59382	5.20875	4.99384
			3.63038	4.25259	3.40146	4.27007	4.7
			3.69004	3.9698	3.60047	4.72985	4.87746
			0.446024	0.298389	0.358721	0.355269	0.174823
