# Supplementary material for: Water deprivation-induced hypoxia and oxidative stress physiology responses in respiratory organs of the Indian stinging fish in near coastal zones
Source: PeerJ. 2024 Jan 25;12:e16793. doi: 10.7717/peerj.16793 (PMC10822137; doi:10.7717/peerj.16793)
Supplement: Supplemental Information 1 [file peerj-12-16793-s001.zip › GR OK.xls]

## Sheet: Gill
GR Gills 33 ul
	0'	1'	2'	3'	4'	5'	ΔAb/min	Pr (mg/ml)	Pr (mg)	SA (nmol NADPH reduced/min/mg pr)
0.1	0.725	0.72	0.718	0.716	0.714	0.709
	0.005	0.002	0.002	0.002	0.005		0.0032	7.61558	0.251314	2.04711
0.2	0.752	0.749	0.746	0.74	0.737	0.726
	0.003	0.003	0.006	0.003	0.011		0.0052	9.00023	0.297007	2.81478
0.3	0.751	0.746	0.741	0.738	0.735	0.732
	0.005	0.005	0.003	0.003	0.003		0.0038	11.1926	0.369355	1.65404
0.4	0.717	0.715	0.71	0.693	0.69	0.686
	0.002	0.005	0.017	0.003	0.004		0.0062	8.65406	0.285584	3.49032
0.5	0.768	0.764	0.76	0.758	0.756	0.743
	0.004	0.004	0.002	0.002	0.013		0.005	10.9618	0.36174	2.22219
0.6	0.675	0.67	0.668	0.666	0.664	0.658
	0.005	0.002	0.002	0.002	0.006		0.0034	7.73096	0.255122	2.14259
0.7	0.702	0.699	0.696	0.69	0.687	0.675
	0.003	0.003	0.006	0.003	0.012		0.0054	8.19251	0.270353	3.21122
0.8	0.701	0.696	0.691	0.688	0.685	0.681
	0.005	0.005	0.003	0.003	0.004		0.004	10.6157	0.350316	1.83572
0.9	0.668	0.665	0.66	0.643	0.64	0.636
	0.003	0.005	0.017	0.003	0.004		0.0064	8.19251	0.270353	3.80589
0.1	0.718	0.714	0.71	0.708	0.706	0.695
	0.004	0.004	0.002	0.002	0.011		0.0046	9.46177	0.312239	2.36853
										2.55924
										0.733344
3.1	0.722	0.72	0.718	0.716	0.714	0.713
	0.002	0.002	0.002	0.002	0.001		0.0018	10.3849	0.342701	0.844433
3.2	0.765	0.763	0.761	0.759	0.757	0.753
	0.002	0.002	0.002	0.002	0.004		0.0024	10.3849	0.342701	1.12591
3.3	0.789	0.786	0.784	0.782	0.78	0.777
	0.003	0.002	0.002	0.002	0.003		0.0024	12.1157	0.399818	0.965066
3.4	0.682	0.68	0.678	0.676	0.674	0.673
	0.002	0.002	0.002	0.002	0.001		0.0018	10.3849	0.342701	0.844433
3.5	0.725	0.723	0.721	0.719	0.717	0.715
	0.002	0.002	0.002	0.002	0.002		0.002	8.19251	0.270353	1.18934
3.6	0.748	0.746	0.744	0.742	0.74	0.736
	0.002	0.002	0.002	0.002	0.004		0.0024	10.1541	0.335085	1.1515
3.7	0.682	0.68	0.678	0.676	0.674	0.673
	0.002	0.002	0.002	0.002	0.001		0.0018	10.6157	0.350316	0.826075
3.8	0.725	0.723	0.721	0.719	0.717	0.714
	0.002	0.002	0.002	0.002	0.003		0.0022	12.6926	0.418857	0.844433
3.9	0.748	0.746	0.744	0.742	0.74	0.738
	0.002	0.002	0.002	0.002	0.002		0.002	11.0772	0.365548	0.879617
4	0.682	0.68	0.678	0.676	0.674	0.673
	0.002	0.002	0.002	0.002	0.001		0.0018	9.231	0.304623	0.949987
										0.962079
										0.141948
6.1	0.739	0.737	0.735	0.733	0.731	0.73
	0.002	0.002	0.002	0.002	0.001		0.0018	7.73096	0.255122	1.13431
6.2	0.735	0.733	0.731	0.73	0.728	0.726
	0.002	0.002	0.001	0.002	0.002		0.0018	7.15402	0.236083	1.22579
6.3	0.711	0.71	0.709	0.708	0.707	0.706
	0.001	0.001	0.001	0.001	0.001		0.001	5.76938	0.190389	0.844433
6.4	0.678	0.677	0.675	0.673	0.671	0.67
	0.001	0.002	0.002	0.002	0.001		0.0016	7.3848	0.243698	1.05554
6.5	0.675	0.673	0.671	0.67	0.668	0.666
	0.002	0.002	0.001	0.002	0.002		0.0018	10.1541	0.335085	0.863624
6.6	0.651	0.65	0.649	0.648	0.647	0.646
	0.001	0.001	0.001	0.001	0.001		0.001	7.96174	0.262737	0.611908
6.7	0.679	0.677	0.675	0.673	0.671	0.67
	0.002	0.002	0.002	0.002	0.001		0.0018	7.96174	0.262737	1.10143
6.8	0.675	0.673	0.671	0.67	0.668	0.666
	0.002	0.002	0.001	0.002	0.002		0.0018	7.15402	0.236083	1.22579
6.9	0.651	0.65	0.649	0.648	0.647	0.646
	0.001	0.001	0.001	0.001	0.001		0.001	8.07713	0.266545	0.603166
7	0.675	0.673	0.671	0.67	0.668	0.666
	0.002	0.002	0.001	0.002	0.002		0.0018	9.34639	0.308431	0.938258
										0.960425
										0.229109
12.1	0.699	0.698	0.696	0.694	0.693	0.691
	0.001	0.002	0.002	0.001	0.002		0.0016	8.76945	0.289392	0.888876
12.2	0.825	0.823	0.821	0.819	0.817	0.815
	0.002	0.002	0.002	0.002	0.002		0.002	10.1541	0.335085	0.959583
12.3	0.746	0.744	0.742	0.74	0.738	0.736
	0.002	0.002	0.002	0.002	0.002		0.002	9.11561	0.300815	1.0689
12.4	0.629	0.628	0.626	0.624	0.623	0.621
	0.001	0.002	0.002	0.001	0.002		0.0016	6.92325	0.228467	1.12591
12.5	0.755	0.753	0.751	0.749	0.747	0.745
	0.002	0.002	0.002	0.002	0.002		0.002	7.26941	0.239891	1.34037
12.6	0.676	0.674	0.672	0.67	0.668	0.666
	0.002	0.002	0.002	0.002	0.002		0.002	8.3079	0.274161	1.17282
12.7	0.629	0.628	0.626	0.624	0.623	0.621
	0.001	0.002	0.002	0.001	0.002		0.0016	8.88484	0.2932	0.877333
12.8	0.755	0.753	0.751	0.749	0.747	0.745
	0.002	0.002	0.002	0.002	0.002		0.002	9.00023	0.297007	1.08261
12.9	0.676	0.674	0.672	0.67	0.668	0.666
	0.002	0.002	0.002	0.002	0.002		0.002	8.07713	0.266545	1.20633
13	0.629	0.628	0.626	0.624	0.623	0.621
	0.001	0.002	0.002	0.001	0.002		0.0016	7.50019	0.247506	1.0393
										1.0762
										0.144615
18.1	0.748	0.748	0.747	0.747	0.746	0.745
	0	0.001	0	0.001	0.001		0.0006	12.2311	0.403625	0.23899
18.2	0.697	0.696	0.695	0.694	0.694	0.693
	0.001	0.001	0.001	0	0.001		0.0008	10.8464	0.357932	0.359333
18.3	0.69	0.689	0.689	0.688	0.687	0.686
	0.001	0	0.001	0.001	0.001		0.0008	9.57716	0.316046	0.406955
18.4	0.698	0.698	0.697	0.697	0.696	0.695
	0	0.001	0	0.001	0.001		0.0006	10.3849	0.342701	0.281478
18.5	0.64	0.639	0.639	0.638	0.637	0.636
	0.001	0	0.001	0.001	0.001		0.0008	8.76945	0.289392	0.444438
18.6	0.698	0.698	0.697	0.697	0.696	0.695
	0	0.001	0	0.001	0.001		0.0006	11.6541	0.384587	0.250822
18.7	0.698	0.698	0.697	0.697	0.696	0.695
	0	0.001	0	0.001	0.001		0.0006	11.1926	0.369355	0.261165
18.8	0.697	0.696	0.695	0.694	0.694	0.693
	0.001	0.001	0.001	0	0.001		0.0008	9.57716	0.316046	0.406955
18.9	0.69	0.689	0.689	0.688	0.687	0.686
	0.001	0	0.001	0.001	0.001		0.0008	10.6157	0.350316	0.367145
19	0.698	0.698	0.697	0.697	0.696	0.695
	0	0.001	0	0.001	0.001		0.0006	9.46177	0.312239	0.308939
										0.332622
										0.073937

## Sheet: ARO
ARO GR 33 ul smaple
	0'	1'	2'	3'	4'	5'	ΔAb/min	Pr (mg/ml)	Pr (mg)	SA (nmol NADPH reduced/min/mg pr)
0.1	0.828	0.826	0.825	0.823	0.821	0.819
	0.002	0.001	0.002	0.002	0.002		0.0018	9.15829	0.302223	0.957529
0.2	0.702	0.7	0.698	0.696	0.695	0.693
	0.002	0.002	0.002	0.001	0.002		0.0018	10.8169	0.108169	2.67534
0.3	0.743	0.741	0.739	0.737	0.735	0.734
	0.002	0.002	0.002	0.002	0.001		0.0018	11.3217	0.113217	2.55605
0.4	0.682	0.68	0.678	0.677	0.674	0.672
	0.002	0.002	0.001	0.003	0.002		0.002	13.2687	0.132687	2.42331
0.5	0.717	0.716	0.714	0.712	0.711	0.709
	0.001	0.002	0.002	0.001	0.002		0.0016	13.1966	0.131966	1.94924
0.6	0.719	0.718	0.716	0.714	0.712	0.71
	0.001	0.002	0.002	0.002	0.002		0.0018	9.08617	0.0908617	3.18492
0.7	0.75	0.749	0.747	0.745	0.744	0.742
	0.001	0.002	0.002	0.001	0.002		0.0016	10.3121	0.103121	2.49449
0.8	0.754	0.753	0.751	0.75	0.748	0.746
	0.001	0.002	0.001	0.002	0.002		0.0016	10.6005	0.106005	2.42661
0.9	0.75	0.748	0.746	0.745	0.743	0.741
	0.002	0.002	0.001	0.002	0.002		0.0018	12.9081	0.129081	2.2419
0.1	0.754	0.752	0.75	0.748	0.746	0.745
	0.002	0.002	0.002	0.002	0.001		0.0018	12.187	0.12187	2.37456
										2.3284
										0.575878
3.1	0.815	0.814	0.813	0.813	0.812	0.811	15ul
	0.001	0.001	0	0.001	0.001		0.0008	13.9177	0.208766	0.616082
3.2	0.689	0.688	0.687	0.686	0.685	0.684	15ul
	0.001	0.001	0.001	0.001	0.001		0.001	13.9898	0.209847	0.766133
3.3	0.73	0.729	0.728	0.728	0.727	0.726
	0.001	0.001	0	0.001	0.001		0.0008	14.4946	0.144946	0.887342
3.4	0.669	0.668	0.668	0.667	0.666	0.665
	0.001	0	0.001	0.001	0.001		0.0008	16.3695	0.163695	0.785708
3.5	0.704	0.703	0.702	0.701	0.7	0.699
	0.001	0.001	0.001	0.001	0.001		0.001	15.36	0.1536	1.04669
3.6	0.706	0.705	0.704	0.704	0.703	0.702
	0.001	0.001	0	0.001	0.001		0.0008	13.7735	0.137735	0.9338
3.7	0.737	0.736	0.735	0.734	0.733	0.732
	0.001	0.001	0.001	0.001	0.001		0.001	11.7543	0.117543	1.36776
3.8	0.741	0.74	0.739	0.739	0.738	0.737
	0.001	0.001	0	0.001	0.001		0.0008	14.2062	0.142062	0.905359
3.9	0.737	0.736	0.735	0.734	0.733	0.732
	0.001	0.001	0.001	0.001	0.001		0.001	16.2253	0.162253	0.990865
4	0.741	0.74	0.739	0.739	0.738	0.737
	0.001	0.001	0	0.001	0.001		0.0008	15.0715	0.150715	0.853377
										0.915311
										0.200368
6.1	0.841	0.84	0.839	0.839	0.838	0.837
	0.001	0.001	0	0.001	0.001		0.0008	14.9994	0.149994	0.85748
6.2	0.715	0.714	0.713	0.712	0.711	0.71
	0.001	0.001	0.001	0.001	0.001		0.001	15.8648	0.158647	1.01339
6.3	0.756	0.755	0.754	0.754	0.753	0.752
	0.001	0.001	0	0.001	0.001		0.0008	15.9369	0.159369	0.80704
6.4	0.695	0.694	0.694	0.693	0.692	0.691
	0.001	0	0.001	0.001	0.001		0.0008	16.4417	0.164417	0.782262
6.5	0.73	0.729	0.728	0.727	0.726	0.725
	0.001	0.001	0.001	0.001	0.001		0.001	16.0811	0.160811	0.999752
6.6	0.732	0.731	0.73	0.73	0.729	0.728
	0.001	0.001	0	0.001	0.001		0.0008	15.2157	0.152157	0.845288
6.7	0.763	0.762	0.761	0.76	0.759	0.758
	0.001	0.001	0.001	0.001	0.001		0.001	15.36	0.1536	1.04669
6.8	0.767	0.766	0.765	0.765	0.764	0.763
	0.001	0.001	0	0.001	0.001		0.0008	16.0811	0.160811	0.799802
6.9	0.763	0.762	0.761	0.76	0.759	0.758
	0.001	0.001	0.001	0.001	0.001		0.001	16.2253	0.162253	0.990865
7	0.767	0.766	0.765	0.765	0.764	0.763
	0.001	0.001	0	0.001	0.001		0.0008	16.0811	0.160811	0.799802
										0.894236
										0.105216
12.1	0.738	0.737	0.736	0.736	0.735	0.734
	0.001	0.001	0	0.001	0.001		0.0008	16.5138	0.165138	0.778846
12.2	0.612	0.611	0.611	0.61	0.609	0.609
	0.001	0	0.001	0.001	0		0.0006	16.9464	0.169464	0.569221
12.3	0.653	0.652	0.651	0.651	0.65	0.649
	0.001	0.001	0	0.001	0.001		0.0008	17.307	0.17307	0.743149
12.4	0.592	0.591	0.591	0.59	0.589	0.588
	0.001	0	0.001	0.001	0.001		0.0008	17.2349	0.172349	0.746258
12.5	0.627	0.626	0.625	0.624	0.623	0.622
	0.001	0.001	0.001	0.001	0.001		0.001	17.307	0.17307	0.928936
12.6	0.629	0.628	0.627	0.627	0.626	0.625
	0.001	0.001	0	0.001	0.001		0.0008	16.2974	0.162974	0.789185
12.7	0.66	0.659	0.658	0.657	0.656	0.655
	0.001	0.001	0.001	0.001	0.001		0.001	16.658	0.16658	0.965129
12.8	0.664	0.663	0.662	0.662	0.661	0.66
	0.001	0.001	0	0.001	0.001		0.0008	16.658	0.16658	0.772103
12.9	0.66	0.659	0.658	0.657	0.656	0.655
	0.001	0.001	0.001	0.001	0.001		0.001	16.8743	0.168743	0.952755
13	0.664	0.663	0.662	0.662	0.661	0.66
	0.001	0.001	0	0.001	0.001		0.0008	16.7301	0.167301	0.768775
										0.801436
										0.119677
18.1	0.738	0.737	0.736	0.736	0.735	0.734
	0.001	0.001	0	0.001	0.001		0.0008	17.652	0.17652	0.728625
18.2	0.612	0.611	0.611	0.61	0.609	0.609
	0.001	0	0.001	0.001	0		0.0006	17.4313	0.174313	0.553386
18.3	0.653	0.652	0.651	0.651	0.65	0.649
	0.001	0.001	0	0.001	0.001		0.0008	17.0636	0.170636	0.75375
18.4	0.592	0.591	0.591	0.59	0.589	0.588
	0.001	0	0.001	0.001	0.001		0.0008	15.9604	0.159604	0.805852
18.5	0.627	0.626	0.625	0.624	0.623	0.622
	0.001	0.001	0.001	0.001	0.001		0.001	13.9009	0.13901	1.15655
18.6	0.629	0.628	0.627	0.627	0.626	0.625
	0.001	0.001	0	0.001	0.001		0.0008	17.4313	0.174313	0.737848
18.7	0.66	0.659	0.658	0.657	0.656	0.655
	0.001	0.001	0.001	0.001	0.001		0.001	17.2107	0.172107	0.934134
18.8	0.664	0.663	0.662	0.662	0.661	0.66
	0.001	0.001	0	0.001	0.001		0.0008	16.7694	0.167694	0.766973
18.9	0.66	0.659	0.658	0.657	0.656	0.655
	0.001	0.001	0.001	0.001	0.001		0.001	15.4455	0.154455	1.04089
19	0.664	0.663	0.662	0.662	0.661	0.66
	0.001	0.001	0	0.001	0.001		0.0008	14.71	0.1471	0.874349
										0.835235
										0.17298

## Sheet: All
									Gill												ARO
									ΔAb/min	Pr (mg/ml)	Pr (mg)	SA (nmol NADPH reduced/min/mg pr)									ΔAb/min	Pr (mg/ml)	Pr (mg)	SA (nmol NADPH reduced/min/mg pr)					Gill			ARO
0.1									0.0032	7.61558	0.251314	2.04711									0.0018	9.15829	0.302223	0.957529		0.1			2.04711			0.957529
0.2									0.0052	9.00023	0.297007	2.81478									0.0018	10.8169	0.108169	2.67534		0.2			2.81478			2.67534
0.3									0.0038	11.1926	0.369355	1.65404									0.0018	11.3217	0.113217	2.55605		0.3			1.65404			2.55605
0.4									0.0062	8.65406	0.285584	3.49032									0.002	13.2687	0.132687	2.42331		0.4			3.49032			2.42331
0.5									0.005	10.9618	0.36174	2.22219									0.0016	13.1966	0.131966	1.94924		0.5			2.22219			1.94924
0.6									0.0034	7.73096	0.255122	2.14259									0.0018	9.08617	0.0908617	3.18492		0.6			2.14259			3.18492
0.7									0.0054	8.19251	0.270353	3.21122									0.0016	10.3121	0.103121	2.49449		0.7			3.21122			2.49449
0.8									0.004	10.6157	0.350316	1.83572									0.0016	10.6005	0.106005	2.42661		0.8			1.83572			2.42661
0.9									0.0064	8.19251	0.270353	3.80589									0.0018	12.9081	0.129081	2.2419		0.9			3.80589			2.2419
1									0.0046	9.46177	0.312239	2.36853									0.0018	12.187	0.12187	2.37456		1			2.36853			2.37456
												2.55924												2.3284		3.1			0.844433			0.616082
												0.733344												0.575878		3.2			1.12591			0.766133
																										3.3			0.965066			0.887342
3.1									0.0018	10.3849	0.342701	0.844433									0.0008	13.9177	0.208766	0.616082		3.4			0.844433			0.785708
3.2									0.0024	10.3849	0.342701	1.12591									0.001	13.9898	0.209847	0.766133		3.5			1.18934			1.04669
3.3									0.0024	12.1157	0.399818	0.965066									0.0008	14.4946	0.144946	0.887342		3.6			1.1515			0.9338
3.4									0.0018	10.3849	0.342701	0.844433									0.0008	16.3695	0.163695	0.785708		3.7			0.826075			1.36776
3.5									0.002	8.19251	0.270353	1.18934									0.001	15.36	0.1536	1.04669		3.8			0.844433			0.905359
3.6									0.0024	10.1541	0.335085	1.1515									0.0008	13.7735	0.137735	0.9338		3.9			0.879617			0.990865
3.7									0.0018	10.6157	0.350316	0.826075									0.001	11.7543	0.117543	1.36776		4			0.949987			0.853377
3.8									0.0022	12.6926	0.418857	0.844433									0.0008	14.2062	0.142062	0.905359		6.1			1.13431			0.85748
3.9									0.002	11.0772	0.365548	0.879617									0.001	16.2253	0.162253	0.990865		6.2			1.22579			1.01339
4									0.0018	9.231	0.304623	0.949987									0.0008	15.0715	0.150715	0.853377		6.3			0.844433			0.80704
												0.962079												0.915311		6.4			1.05554			0.782262
												0.141948												0.200368		6.5			0.863624			0.999752
																										6.6			0.611908			0.845288
6.1									0.0018	7.73096	0.255122	1.13431									0.0008	14.9994	0.149994	0.85748		6.7			1.10143			1.04669
6.2									0.0018	7.15402	0.236083	1.22579									0.001	15.8648	0.158647	1.01339		6.8			1.22579			0.799802
6.3									0.001	5.76938	0.190389	0.844433									0.0008	15.9369	0.159369	0.80704		6.9			0.603166			0.990865
6.4									0.0016	7.3848	0.243698	1.05554									0.0008	16.4417	0.164417	0.782262		7			0.938258			0.799802
6.5									0.0018	10.1541	0.335085	0.863624									0.001	16.0811	0.160811	0.999752		12.1			0.888876			0.778846
6.6									0.001	7.96174	0.262737	0.611908									0.0008	15.2157	0.152157	0.845288		12.2			0.959583			0.569221
6.7									0.0018	7.96174	0.262737	1.10143									0.001	15.36	0.1536	1.04669		12.3			1.0689			0.743149
6.8									0.0018	7.15402	0.236083	1.22579									0.0008	16.0811	0.160811	0.799802		12.4			1.12591			0.746258
6.9									0.001	8.07713	0.266545	0.603166									0.001	16.2253	0.162253	0.990865		12.5			1.34037			0.928936
7									0.0018	9.34639	0.308431	0.938258									0.0008	16.0811	0.160811	0.799802		12.6			1.17282			0.789185
												0.960425												0.894236		12.7			0.877333			0.965129
												0.229109												0.105216		12.8			1.08261			0.772103
																										12.9			1.20633			0.952755
12.1									0.0016	8.76945	0.289392	0.888876									0.0008	16.5138	0.165138	0.778846		13			1.0393			0.768775
12.2									0.002	10.1541	0.335085	0.959583									0.0006	16.9464	0.169464	0.569221		18.1			0.23899			0.728625
12.3									0.002	9.11561	0.300815	1.0689									0.0008	17.307	0.17307	0.743149		18.2			0.359333			0.553386
12.4									0.0016	6.92325	0.228467	1.12591									0.0008	17.2349	0.172349	0.746258		18.3			0.406955			0.75375
12.5									0.002	7.26941	0.239891	1.34037									0.001	17.307	0.17307	0.928936		18.4			0.281478			0.805852
12.6									0.002	8.3079	0.274161	1.17282									0.0008	16.2974	0.162974	0.789185		18.5			0.444438			1.15655
12.7									0.0016	8.88484	0.2932	0.877333									0.001	16.658	0.16658	0.965129		18.6			0.250822			0.737848
12.8									0.002	9.00023	0.297007	1.08261									0.0008	16.658	0.16658	0.772103		18.7			0.261165			0.934134
12.9									0.002	8.07713	0.266545	1.20633									0.001	16.8743	0.168743	0.952755		18.8			0.406955			0.766973
13									0.0016	7.50019	0.247506	1.0393									0.0008	16.7301	0.167301	0.768775		18.9			0.367145			1.04089
												1.0762												0.801436		19			0.308939			0.874349
												0.144615												0.119677
18.1									0.0006	12.2311	0.403625	0.23899									0.0008	17.652	0.17652	0.728625
18.2									0.0008	10.8464	0.357932	0.359333									0.0006	17.4313	0.174313	0.553386
18.3									0.0008	9.57716	0.316046	0.406955									0.0008	17.0636	0.170636	0.75375
18.4									0.0006	10.3849	0.342701	0.281478									0.0008	15.9604	0.159604	0.805852
18.5									0.0008	8.76945	0.289392	0.444438									0.001	13.9009	0.13901	1.15655
18.6									0.0006	11.6541	0.384587	0.250822									0.0008	17.4313	0.174313	0.737848
18.7									0.0006	11.1926	0.369355	0.261165									0.001	17.2107	0.172107	0.934134
18.8									0.0008	9.57716	0.316046	0.406955									0.0008	16.7694	0.167694	0.766973
18.9									0.0008	10.6157	0.350316	0.367145									0.001	15.4455	0.154455	1.04089
19									0.0006	9.46177	0.312239	0.308939									0.0008	14.71	0.1471	0.874349
												0.332622												0.835235
												0.073937												0.17298
