# Supplementary material for: Water deprivation-induced hypoxia and oxidative stress physiology responses in respiratory organs of the Indian stinging fish in near coastal zones
Source: PeerJ. 2024 Jan 25;12:e16793. doi: 10.7717/peerj.16793 (PMC10822137; doi:10.7717/peerj.16793)
Supplement: Supplemental Information 1 [file peerj-12-16793-s001.zip › LPx Final.xls]

## Sheet: Sheet1
					Gill				ARO
0.1					0.1	0.0128205	12.8205	0.1	0.131	0.0167949	16.7949	0.1
0.2					0.103	0.0132051	13.2051	0.2	0.15	0.0192308	19.2308	0.2
0.3					0.121	0.0155128	15.5128	0.3	0.115	0.0147436	14.7436	0.3
0.4					0.115	0.0147436	14.7436	0.4	0.137	0.0175641	17.5641	0.4
0.5					0.124	0.0158974	15.8974	0.5	0.112	0.014359	14.359	0.5
0.6					0.112	0.014359	14.359	0.6	0.114	0.0146154	14.6154	0.6
0.7					0.102	0.0130769	13.0769	0.7	0.118	0.0151282	15.1282	0.7
0.8					0.119	0.0152564	15.2564	0.8	0.121	0.0155128	15.5128	0.8
0.9					0.124	0.0158974	15.8974	0.9	0.11	0.0141026	14.1026	0.9
0.1					0.127	0.016282	16.282	0.1	0.109	0.0139743	13.9743	0.1
						0.0147051	14.7051			0.0156025	15.6025
						0.00128497	1.28497			0.00172646	1.72646
3.1					0.172	0.0220513	22.0513	3.1	0.129	0.0165384	16.5384	3.1
3.2					0.173	0.0221795	22.1795	3.2	0.125	0.0160256	16.0256	3.2
3.3					0.182	0.0233333	23.3333	3.3	0.119	0.0152564	15.2564	3.3
3.4					0.168	0.0215384	21.5384	3.4	0.131	0.0167949	16.7949	3.4
3.5					0.162	0.0207692	20.7692	3.5	0.19	0.024359	24.359	3.5
0.6					0.167	0.0214102	21.4102	3.6	0.124	0.0158974	15.8974	3.6
0.7					0.182	0.0233333	23.3333	3.7	0.126	0.0161538	16.1538	3.7
0.8					0.178	0.0228205	22.8205	3.8	0.125	0.0160256	16.0256	3.8
0.9					0.167	0.0214102	21.4102	3.9	0.13	0.0166667	16.6667	3.9
0.1					0.174	0.0223077	22.3077	3.1	0.123	0.0157692	15.7692	3.1
						0.0221154	22.1154			0.0169487	16.9487
						0.000859494	0.859494			0.00264322	2.64322
6.1					0.132	0.0169231	16.9231	6.1	0.159	0.0203846	20.3846	0.1
6.2					0.134	0.0171795	17.1795	6.2	0.159	0.0203846	20.3846	0.2
6.3					0.16	0.0205128	20.5128	6.3	0.175	0.0224359	22.4359	0.3
6.4					0.142	0.0182051	18.2051	6.4	0.147	0.0188461	18.8461	0.4
6.5					0.136	0.0174359	17.4359	6.5	0.142	0.0182051	18.2051	0.5
0.6					0.125	0.0160256	16.0256	6.6	0.153	0.0196154	19.6154	0.6
0.7					0.138	0.0176923	17.6923	6.7	0.157	0.0201282	20.1282	0.7
0.8					0.127	0.016282	16.282	6.8	0.129	0.0165384	16.5384	0.8
0.9					0.136	0.0174359	17.4359	6.9	0.139	0.0178205	17.8205	0.9
0.1					0.129	0.0165384	16.5384	6.1	0.146	0.0187179	18.7179	0.1
						0.0174231	17.4231			0.0193077	19.3077
						0.00127269	1.27269			0.00165092	1.65092
12.1					0.111	0.0142308	14.2308	12.1	0.183	0.0234615	23.4615	12.1
12.2					0.157	0.0201282	20.1282	12.2	0.185	0.0237179	23.7179	12.2
12.3					0.143	0.0183333	18.3333	12.3	0.19	0.024359	24.359	12.3
12.4					0.137	0.0175641	17.5641	12.4	0.181	0.0232051	23.2051	12.4
12.5					0.134	0.0171795	17.1795	12.5	0.174	0.0223077	22.3077	12.5
0.6					0.132	0.0169231	16.9231	12.6	0.169	0.0216666	21.6666	12.6
0.7					0.136	0.0174359	17.4359	12.7	0.153	0.0196154	19.6154	12.7
0.8					0.132	0.0169231	16.9231	12.8	0.183	0.0234615	23.4615	12.8
0.9					0.131	0.0167949	16.7949	12.9	0.174	0.0223077	22.3077	12.9
0.1					0.133	0.0170513	17.0513	12.1	0.175	0.0224359	22.4359	12.1
						0.0172564	17.2564			0.0226538	22.6538
						0.00145951	1.45951			0.00133925	1.33925
18.1					0.136	0.0174359	17.4359	18.1	0.167	0.0214102	21.4102	18.1
18.2					0.136	0.0174359	17.4359	18.2	0.172	0.0220513	22.0513	18.2
18.3					0.129	0.0165384	16.5384	18.3	0.167	0.0214102	21.4102	18.3
18.4					0.154	0.0197436	19.7436	18.4	0.173	0.0221795	22.1795	18.4
18.5					0.128	0.0164102	16.4102	18.5	0.179	0.0229487	22.9487	18.5
0.6					0.136	0.0174359	17.4359	18.6	0.168	0.0215384	21.5384	18.6
0.7					0.127	0.016282	16.282	18.7	0.183	0.0234615	23.4615	18.7
0.8					0.137	0.0175641	17.5641	18.8	0.169	0.0216666	21.6666	18.8
0.9					0.137	0.0175641	17.5641	18.9	0.179	0.0229487	22.9487	18.9
0.1					0.138	0.0176923	17.6923	18.1	0.18	0.0230769	23.0769	18.1
						0.0174102				0.0222692
						0.000977875				0.000776437
	0.1 ul of 10% homogenate contains 0.01 g tissues. So the frmula will be Abs x 12.8205 x 0.01=Abs x 0.128205 nmol/gm tissue
	LPx
		M	G	A	B	K	L
	0h	0.00318681	0.0147051	0.0156025	0.0752435	0.0252051	0.0221666
	3h	0.00638461	0.0221154	0.0169487	0.0579743	0.0371153	0.0322307
	6h	0.0106013	0.0174231	0.0193077	0.0518076	0.0364743	0.0389359
	12h	0.0109487	0.0172564	0.0226538	0.0669102	0.0404743	0.027782
	18h	0.0113846	0.0174102	0.0222692	0.0808461	0.035141	0.0328846
		0.00127224	0.00128497	0.00172646	0.007681	0.00526637	0.00428777
		0.00110914	0.000859494	0.00264322	0.0135098	0.00545478	0.00633378
		0.000558259	0.00127269	0.00165092	0.00480933	0.00419772	0.00298659
		0.00120812	0.00145951	0.00133925	0.00641408	0.00198711	0.00732729
		0.00106889	0.000977875	0.000776437	0.0113964	0.00250898	0.00294608
