# Supplementary material for: Water deprivation-induced hypoxia and oxidative stress physiology responses in respiratory organs of the Indian stinging fish in near coastal zones
Source: PeerJ. 2024 Jan 25;12:e16793. doi: 10.7717/peerj.16793 (PMC10822137; doi:10.7717/peerj.16793)
Supplement: Supplemental Information 1 [file peerj-12-16793-s001.zip › GSH Final.xls]

## Sheet: Sheet2
GSH	ARO						Gill												GSH
	Abs																			ARO		Gill
0.1	0.039	59.3619					0.1	152.21											0.1	59.3619		152.21
0.2	0.067	101.981					0.144	219.182											0.2	101.981		219.182
0.3	0.056	85.2376					0.116	176.564											0.3	85.2376		176.564
0.4	0.034	51.7514					0.116	176.564											0.4	51.7514		176.564
0.5	0.051	77.6271					0.109	165.909											0.5	77.6271		165.909
0.6	0.058	88.2818					0.128	194.829											0.6	88.2818		194.829
0.7	0.063	95.8923					0.117	178.086											0.7	95.8923		178.086
0.8	0.061	92.8481					0.112	170.475											0.8	92.8481		170.475
0.9	0.041	62.4061					0.121	184.174											0.9	62.4061		184.174
0.1	0.048	73.0608					0.109	165.909											0.1	73.0608		165.909
		78.8448						178.39											3.1	85.2376		228.315
		16.9007						18.3608											3.2	94.3702		208.528
																			3.3	94.3702		261.801
3.1	0.056	85.2376					0.15	228.315											3.4	95.8923		238.97
3.2	0.062	94.3702					0.137	208.528											3.5	88.2818		237.448
3.3	0.062	94.3702					0.172	261.801											3.6	92.8481		263.323
3.4	0.063	95.8923					0.157	238.97											3.7	101.981		214.616
3.5	0.058	88.2818					0.156	237.448											3.8	82.1934		260.279
0.6	0.061	92.8481					0.173	263.323											3.9	85.2376		246.58
0.7	0.067	101.981					0.141	214.616											4	91.326		242.014
0.8	0.054	82.1934					0.171	260.279											6.1	65.4503		66.9724
0.9	0.056	85.2376					0.162	246.58											6.2	85.2376		42.6188
0.1	0.06	91.326					0.159	242.014											6.3	77.6271		91.326
		91.1738						240.187											6.4	73.0608		89.8039
		5.97961						19.0219											6.5	73.0608		129.379
																			6.6	59.3619		85.2376
6.1	0.043	65.4503					0.044	66.9724											6.7	62.4061		86.7597
6.2	0.056	85.2376					0.028	42.6188											6.8	63.9282		92.8481
6.3	0.051	77.6271					0.06	91.326											6.9	73.0608		71.5387
6.4	0.048	73.0608					0.059	89.8039											7	60.884		89.8039
6.5	0.048	73.0608					0.085	129.379											12.1	47.1851		103.503
0.6	0.039	59.3619					0.056	85.2376											12.2	44.1409		123.29
0.7	0.041	62.4061					0.057	86.7597											12.3	57.8398		88.2818
0.8	0.042	63.9282					0.061	92.8481											12.4	47.1851		126.334
0.9	0.048	73.0608					0.047	71.5387											12.5	48.7072		111.113
0.1	0.04	60.884					0.059	89.8039											12.6	44.1409		98.9365
		69.4078						84.6288											12.7	53.2735		123.29
		8.34306						22.1644											12.8	47.1851		112.635
																			12.9	56.3177		103.503
12.1	0.031	47.1851					0.068	103.503											13	57.8398		120.246
12.2	0.029	44.1409					0.081	123.29											18.1	42.6188		92.8481
12.3	0.038	57.8398					0.058	88.2818											18.2	21.3094		97.4144
12.4	0.031	47.1851					0.083	126.334											18.3	24.3536		91.326
12.5	0.032	48.7072					0.073	111.113											18.4	19.7873		112.635
0.6	0.029	44.1409					0.065	98.9365											18.5	25.8757		123.29
0.7	0.035	53.2735					0.081	123.29											18.6	35.0083		146.122
0.8	0.031	47.1851					0.074	112.635											18.7	41.0967		112.635
0.9	0.037	56.3177					0.068	103.503											18.8	27.3978		118.724
0.1	0.038	57.8398					0.079	120.246											18.9	31.9641		136.989
		50.3815						111.113											19	21.3094		150.688
		5.43854						12.4693
18.1	0.028	42.6188					0.061	92.8481
18.2	0.014	21.3094					0.064	97.4144
18.3	0.016	24.3536					0.06	91.326
18.4	0.013	19.7873					0.074	112.635
18.5	0.017	25.8757					0.081	123.29
0.6	0.023	35.0083					0.096	146.122
0.7	0.027	41.0967					0.074	112.635
0.8	0.018	27.3978					0.078	118.724
0.9	0.021	31.9641					0.09	136.989
0.1	0.014	21.3094					0.099	150.688
		29.0721						118.267
		8.25777						21.2737

## Sheet: Cal
	1.5 ml sample + 0.166 ul 50% TCA used for precipitaion, so total is 1.666 ml
	1.666 ml TCA ppted sample contaion sample = 1.5 ml
	0.5 ml contain sample=1.5/1.666x0.5=0.45 ml of 10 % homogenate
	1 ml of 10 % homegenate contains tissues =0.1 g
	Frm the standard curve of GSH, 0.146 Abs =10 nmols GSH
	X Abs=(10/0.146 x X) nmol/0.045 g tissues=1.522 x X(abs) umole of GSH/g tissue
					that is Abs x 1522.1 nmol of GSH/g tissue (for 500 ul TCA pptd sample)
